# Supplementary material for: Hexaaqua­magnesium(II) bis­{5-[3-(1H-tetra­zol-5-yl)phen­yl]tetra­zolide} tetra­hydrate
Source: Acta Crystallogr Sect E Struct Rep Online. 2012 Jan 18;68(Pt 2):m173. doi: 10.1107/S1600536812001250 (PMC3274901; doi:10.1107/S1600536812001250)
Supplement: Supplementary file 1 [file e-68-0m173-sup1.cif]

##############################################################################
#                                                                            #
# This CIF contains the data in a paper accepted for publication in          #
# Acta Crystallographica Section E. It conforms to the requirements of       #
# Notes for Authors for Acta Crystallographica Section E, and has been       #
# peer reviewed under the auspices of the IUCr Commission on Journals.       #
#                                                                            #
# Full details of the Crystallographic Information File format               #
# are given in the paper "The Crystallographic Information File (CIF):       #
# a New Standard Archive File for Crystallography" by S. R. Hall, F. H.      #
# Allen and I. D. Brown [Acta Cryst. (1991), A47, 655-685].                  #
#                                                                            #
# The current version of the core CIF dictionary is obtainable from          #
# ftp://ftp.iucr.org/pub/cif_core.dic.                                       #
#                                                                            #
# Software is freely available for graphical display of the structure(s)     #
# in this CIF. For information consult the CIF software page                 #
# http://www.iucr.org/resources/cif/software.                                #
#                                                                            #
# This file may be used for bona fide research purposes within the           #
# scientific community so long as proper attribution is given to the journal # 
# article from which it was obtained.                                        #
#                                                                            #
##############################################################################
data_I
_audit_creation_method     SHELXL-97
_chemical_name_systematic
;
Hexaaquamagnesium(II) bis{5-[3-(1<i>H</i>-tetrazol-5-yl)phenyl]tetrazolide}
tetrahydrate
;
_chemical_name_common     ?
_chemical_formula_moiety     'H12 Mg O6 2+, 2(C8 H5 N8 -), 4(H2 O)'
_chemical_formula_sum     'C16 H30 Mg N16 O10'
_chemical_formula_iupac     '[Mg (H2 O)6] (C8 H5 N8)2, 4H2 O'
_chemical_formula_weight     630.87
_chemical_melting_point     ?
_symmetry_cell_setting     monoclinic
_symmetry_space_group_name_H-M     'P 21/n'
_symmetry_space_group_name_Hall     '-P 2yn'
loop_
    _symmetry_equiv_pos_as_xyz
    'x, y, z'
    '-x+1/2, y+1/2, -z+1/2'
    '-x, -y, -z'
    'x-1/2, -y-1/2, z-1/2'
_cell_length_a     7.3776(12)
_cell_length_b     16.038(3)
_cell_length_c     12.1787(19)
_cell_angle_alpha     90.00
_cell_angle_beta     102.199(2)
_cell_angle_gamma     90.00
_cell_volume     1408.5(4)
_cell_formula_units_Z     2
_cell_measurement_reflns_used     2462
_cell_measurement_theta_min     2.98
_cell_measurement_theta_max     26.71
_cell_measurement_temperature     296(2)
_exptl_crystal_description     block
_exptl_crystal_colour     colourless
_exptl_crystal_size_max     0.31
_exptl_crystal_size_mid     0.24
_exptl_crystal_size_min     0.09
_exptl_crystal_density_diffrn     1.488
_exptl_crystal_density_meas     1.488
_exptl_crystal_density_method     'not measured'
_exptl_crystal_F_000     660
_exptl_absorpt_coefficient_mu     0.143
_exptl_absorpt_correction_type     multi-scan
_exptl_absorpt_process_details     '(SADABS; Bruker, 2008)'
_exptl_absorpt_correction_T_min     0.960
_exptl_absorpt_correction_T_max     0.987
_exptl_special_details     ?
_diffrn_ambient_temperature     296(2)
_diffrn_radiation_type     MoK\a
_diffrn_radiation_wavelength     0.71073
_diffrn_radiation_source     'fine-focus sealed tube'
_diffrn_radiation_monochromator     graphite
_diffrn_measurement_device_type     'Bruker APEXII CCD'
_diffrn_measurement_method     '\f and \w scans'
_diffrn_detector_area_resol_mean     ?
_diffrn_reflns_number     6895
_diffrn_reflns_av_R_equivalents     0.0233
_diffrn_reflns_av_sigmaI/netI     0.0277
_diffrn_reflns_theta_min     2.13
_diffrn_reflns_theta_max     25.10
_diffrn_reflns_theta_full     25.10
_diffrn_measured_fraction_theta_max     0.997
_diffrn_measured_fraction_theta_full     0.997
_diffrn_reflns_limit_h_min     -6
_diffrn_reflns_limit_h_max     8
_diffrn_reflns_limit_k_min     -19
_diffrn_reflns_limit_k_max     17
_diffrn_reflns_limit_l_min     -14
_diffrn_reflns_limit_l_max     14
_diffrn_standards_number     0
_diffrn_standards_interval_count     ?
_diffrn_standards_interval_time     ?
_diffrn_standards_decay_%     ?
_refine_special_details
;
Refinement of <i>F</i>^2^ against ALL reflections. The weighted <i>R</i>-factor
<i>wR</i> and goodness of fit <i>S</i> are based on <i>F</i>^2^, conventional
<i>R</i>-factors <i>R</i> are based on <i>F</i>, with <i>F</i> set to zero for
negative <i>F</i>^2^. The threshold expression of <i>F</i>^2^ >
\s(<i>F</i>^2^) is used only for calculating <i>R</i>-factors(gt) <i>etc</i>.
and is not relevant to the choice of reflections for refinement.
<i>R</i>-factors based on <i>F</i>^2^ are statistically about twice as large
as those based on <i>F</i>, and <i>R</i>- factors based on ALL data will be
even larger.
;
_reflns_number_total     2496
_reflns_number_gt     2033
_reflns_threshold_expression     I>2sigma(I)
_refine_ls_structure_factor_coef     Fsqd
_refine_ls_matrix_type     full
_refine_ls_R_factor_all     0.0523
_refine_ls_R_factor_gt     0.0429
_refine_ls_wR_factor_gt     0.1172
_refine_ls_wR_factor_ref     0.1263
_refine_ls_goodness_of_fit_ref     1.060
_refine_ls_restrained_S_all     1.060
_refine_ls_number_reflns     2496
_refine_ls_number_parameters     196
_refine_ls_number_restraints     0
_refine_ls_hydrogen_treatment     constr
_refine_ls_weighting_scheme     calc
_refine_ls_weighting_details
         'calc w=1/[\s^2^(Fo^2^)+(0.0669P)^2^+0.5848P] where P=(Fo^2^+2Fc^2^)/3'
_atom_sites_solution_hydrogens     geom
_atom_sites_solution_primary     direct
_atom_sites_solution_secondary     difmap
_refine_ls_shift/su_max     0.000
_refine_ls_shift/su_mean     0.000
_refine_diff_density_max     0.363
_refine_diff_density_min     -0.464
_refine_ls_extinction_method     none
_refine_ls_extinction_coef     ?
loop_
    _atom_type_symbol
    _atom_type_description
    _atom_type_scat_dispersion_real
    _atom_type_scat_dispersion_imag
    _atom_type_scat_source
    'C' 'C' 0.0033 0.0016
                         'International Tables Vol C Tables 4.2.6.8 and 6.1.1.4'
    'H' 'H' 0.0000 0.0000
                         'International Tables Vol C Tables 4.2.6.8 and 6.1.1.4'
    'N' 'N' 0.0061 0.0033
                         'International Tables Vol C Tables 4.2.6.8 and 6.1.1.4'
    'O' 'O' 0.0106 0.0060
                         'International Tables Vol C Tables 4.2.6.8 and 6.1.1.4'
    'Mg' 'Mg' 0.0486 0.0363
                         'International Tables Vol C Tables 4.2.6.8 and 6.1.1.4'
_computing_data_collection     'APEX2 (Bruker, 2008)'
_computing_cell_refinement     'SAINT (Bruker, 2008)'
_computing_data_reduction     'SAINT (Bruker, 2008)'
_computing_structure_solution     'SHELXS97 (Sheldrick, 2008)'
_computing_structure_refinement     'SHELXL97 (Sheldrick, 2008)'
_computing_molecular_graphics     'ORTEP-3 (Farrugia, 1997)'
_computing_publication_material     'SHELXL97 (Sheldrick, 2008)'
loop_
    _atom_site_type_symbol
    _atom_site_label
    _atom_site_fract_x
    _atom_site_fract_y
    _atom_site_fract_z
    _atom_site_U_iso_or_equiv
    _atom_site_adp_type
    _atom_site_calc_flag
    _atom_site_refinement_flags
    _atom_site_occupancy
    _atom_site_symmetry_multiplicity
    _atom_site_disorder_assembly
    _atom_site_disorder_group
    Mg Mg1 0.5000 0.0000 0.5000 0.0304(3) Uani d S 1 2 . .
    C C1 0.7904(3) 0.15136(12) -0.09794(16) 0.0298(4) Uani d . 1 1 . .
    C C2 0.8281(3) 0.10454(12) 0.00838(16) 0.0297(4) Uani d . 1 1 . .
    C C3 0.9335(3) 0.14064(13) 0.10478(18) 0.0403(5) Uani d . 1 1 . .
    H H3 0.9753 0.1952 0.1023 0.048 Uiso calc R 1 1 . .
    C C4 0.9768(4) 0.09637(14) 0.20399(19) 0.0481(6) Uani d . 1 1 . .
    H H4 1.0476 0.1211 0.2679 0.058 Uiso calc R 1 1 . .
    C C5 0.7649(3) 0.02305(12) 0.01326(16) 0.0307(4) Uani d . 1 1 . .
    H H5 0.6933 -0.0016 -0.0505 0.037 Uiso calc R 1 1 . .
    C C6 0.9152(3) 0.01543(14) 0.20876(18) 0.0429(5) Uani d . 1 1 . .
    H H6 0.9451 -0.0143 0.2757 0.051 Uiso calc R 1 1 . .
    C C7 0.8087(3) -0.02159(12) 0.11354(16) 0.0306(4) Uani d . 1 1 . .
    C C8 0.7505(3) -0.10822(12) 0.12182(16) 0.0316(4) Uani d . 1 1 . .
    N N1 0.6957(3) 0.12118(10) -0.19549(14) 0.0382(4) Uani d . 1 1 . .
    N N2 0.7003(3) 0.18189(11) -0.27055(14) 0.0413(5) Uani d . 1 1 . .
    N N3 0.7922(3) 0.24562(10) -0.21978(14) 0.0390(4) Uani d . 1 1 . .
    N N4 0.8508(2) 0.22850(10) -0.11037(14) 0.0366(4) Uani d . 1 1 . .
    N N5 0.7909(3) -0.15548(10) 0.21375(15) 0.0386(4) Uani d . 1 1 . .
    N N6 0.7168(3) -0.23122(11) 0.18397(16) 0.0433(5) Uani d . 1 1 . .
    N N7 0.6331(3) -0.23186(11) 0.07931(16) 0.0426(5) Uani d . 1 1 . .
    N N8 0.6528(2) -0.15522(10) 0.03918(14) 0.0350(4) Uani d . 1 1 . .
    H H8 0.6097 -0.1389 -0.0286 0.042 Uiso calc R 1 1 . .
    O O1 0.5231(2) 0.12872(9) 0.51251(12) 0.0429(4) Uani d . 1 1 . .
    H H1A 0.5065 0.1746 0.4769 0.064 Uiso d R 1 1 . .
    H H1B 0.5592 0.1400 0.5819 0.064 Uiso d R 1 1 . .
    O O2 0.2173(2) 0.00747(9) 0.46229(14) 0.0488(4) Uani d . 1 1 . .
    H H2A 0.1668 0.0466 0.4914 0.073 Uiso d R 1 1 . .
    H H2B 0.1493 -0.0367 0.4605 0.073 Uiso d R 1 1 . .
    O O3 0.5006(3) -0.00392(9) 0.67073(12) 0.0502(5) Uani d . 1 1 . .
    H H3A 0.5486 0.0092 0.7382 0.075 Uiso d R 1 1 . .
    H H3B 0.4035 -0.0323 0.6713 0.075 Uiso d R 1 1 . .
    O O4 0.5005(2) 0.14487(9) 0.18614(12) 0.0431(4) Uani d . 1 1 . .
    H H4A 0.4286 0.1770 0.2133 0.065 Uiso d R 1 1 . .
    H H4B 0.6097 0.1676 0.2042 0.065 Uiso d R 1 1 . .
    O O5 0.5296(2) 0.37416(9) 0.05607(13) 0.0458(4) Uani d . 1 1 . .
    H H5A 0.5036 0.3291 0.0216 0.069 Uiso d R 1 1 . .
    H H5B 0.5769 0.3613 0.1249 0.069 Uiso d R 1 1 . .
loop_
    _atom_site_aniso_label
    _atom_site_aniso_U_11
    _atom_site_aniso_U_22
    _atom_site_aniso_U_33
    _atom_site_aniso_U_12
    _atom_site_aniso_U_13
    _atom_site_aniso_U_23
    Mg1 0.0341(5) 0.0253(5) 0.0291(5) -0.0006(4) 0.0003(4) -0.0021(4)
    C1 0.0325(10) 0.0248(10) 0.0301(10) -0.0002(8) 0.0018(8) -0.0012(8)
    C2 0.0327(10) 0.0260(10) 0.0294(10) 0.0000(8) 0.0039(8) -0.0004(8)
    C3 0.0515(13) 0.0301(11) 0.0355(11) -0.0112(9) 0.0009(10) -0.0005(9)
    C4 0.0660(15) 0.0393(13) 0.0313(11) -0.0155(11) -0.0075(11) -0.0019(10)
    C5 0.0333(10) 0.0275(10) 0.0288(10) -0.0016(8) 0.0011(8) -0.0033(8)
    C6 0.0571(14) 0.0362(12) 0.0303(11) -0.0057(10) -0.0023(10) 0.0068(9)
    C7 0.0337(10) 0.0251(10) 0.0324(10) 0.0011(8) 0.0057(8) 0.0011(8)
    C8 0.0355(10) 0.0265(10) 0.0317(10) 0.0010(8) 0.0047(8) 0.0002(8)
    N1 0.0507(11) 0.0283(9) 0.0306(9) -0.0049(8) -0.0027(8) 0.0021(7)
    N2 0.0546(12) 0.0317(10) 0.0320(9) -0.0031(8) -0.0036(8) 0.0018(8)
    N3 0.0504(11) 0.0303(9) 0.0318(9) -0.0041(8) -0.0016(8) 0.0032(7)
    N4 0.0479(10) 0.0279(9) 0.0305(9) -0.0054(8) 0.0001(8) 0.0024(7)
    N5 0.0485(11) 0.0286(9) 0.0355(9) -0.0012(8) 0.0018(8) 0.0040(7)
    N6 0.0545(11) 0.0287(10) 0.0432(11) -0.0044(8) 0.0023(9) 0.0043(8)
    N7 0.0517(11) 0.0288(10) 0.0445(11) -0.0041(8) 0.0039(9) 0.0003(8)
    N8 0.0444(10) 0.0267(9) 0.0317(9) -0.0027(7) 0.0027(8) 0.0012(7)
    O1 0.0627(10) 0.0246(8) 0.0331(8) 0.0012(7) -0.0083(7) 0.0011(6)
    O2 0.0354(8) 0.0437(10) 0.0649(11) -0.0002(7) 0.0050(8) -0.0130(8)
    O3 0.0754(12) 0.0427(9) 0.0300(8) -0.0199(8) 0.0052(8) -0.0035(7)
    O4 0.0500(9) 0.0369(9) 0.0406(8) 0.0009(7) 0.0055(7) -0.0070(7)
    O5 0.0583(10) 0.0314(8) 0.0428(9) -0.0052(7) 0.0000(8) 0.0009(7)
_geom_special_details
;
All e.s.d.'s (except the e.s.d. in the dihedral angle between two l.s. planes)
are estimated using the full covariance matrix. The cell e.s.d.'s are taken
into account individually in the estimation of e.s.d.'s in distances, angles
and torsion angles; correlations between e.s.d.'s in cell parameters are only
used when they are defined by crystal symmetry. An approximate (isotropic)
treatment of cell e.s.d.'s is used for estimating e.s.d.'s involving l.s.
planes.
;
loop_
    _geom_bond_atom_site_label_1
    _geom_bond_atom_site_label_2
    _geom_bond_site_symmetry_2
    _geom_bond_distance
    _geom_bond_publ_flag
    Mg1 O2 . 2.0425(15) ?
    Mg1 O2 3_656 2.0425(15) ?
    Mg1 O1 . 2.0744(14) ?
    Mg1 O1 3_656 2.0744(14) ?
    Mg1 O3 . 2.0793(15) ?
    Mg1 O3 3_656 2.0793(15) ?
    Mg1 H3B . 2.3995 ?
    C1 N4 . 1.334(2) ?
    C1 N1 . 1.335(3) ?
    C1 C2 . 1.472(3) ?
    C2 C3 . 1.390(3) ?
    C2 C5 . 1.393(3) ?
    C3 C4 . 1.379(3) ?
    C3 H3 . 0.9300 ?
    C4 C6 . 1.381(3) ?
    C4 H4 . 0.9300 ?
    C5 C7 . 1.393(3) ?
    C5 H5 . 0.9300 ?
    C6 C7 . 1.389(3) ?
    C6 H6 . 0.9300 ?
    C7 C8 . 1.464(3) ?
    C8 N5 . 1.332(3) ?
    C8 N8 . 1.340(3) ?
    N1 N2 . 1.341(2) ?
    N2 N3 . 1.308(2) ?
    N3 N4 . 1.340(2) ?
    N5 N6 . 1.350(2) ?
    N6 N7 . 1.294(3) ?
    N7 N8 . 1.342(2) ?
    N8 H8 . 0.8600 ?
    O1 H1A . 0.8500 ?
    O1 H1B . 0.8501 ?
    O2 H2A . 0.8454 ?
    O2 H2B . 0.8653 ?
    O3 H3A . 0.8500 ?
    O3 H3B . 0.8500 ?
    O4 H4A . 0.8555 ?
    O4 H4B . 0.8695 ?
    O5 H5A . 0.8375 ?
    O5 H5B . 0.8620 ?
loop_
    _geom_angle_atom_site_label_1
    _geom_angle_atom_site_label_2
    _geom_angle_atom_site_label_3
    _geom_angle_site_symmetry_1
    _geom_angle_site_symmetry_3
    _geom_angle
    _geom_angle_publ_flag
    O2 Mg1 O2 . 3_656 180.0 ?
    O2 Mg1 O1 . . 91.28(6) ?
    O2 Mg1 O1 3_656 . 88.72(6) ?
    O2 Mg1 O1 . 3_656 88.72(6) ?
    O2 Mg1 O1 3_656 3_656 91.28(6) ?
    O1 Mg1 O1 . 3_656 180.0 ?
    O2 Mg1 O3 . . 90.74(7) ?
    O2 Mg1 O3 3_656 . 89.26(7) ?
    O1 Mg1 O3 . . 88.51(6) ?
    O1 Mg1 O3 3_656 . 91.49(6) ?
    O2 Mg1 O3 . 3_656 89.26(7) ?
    O2 Mg1 O3 3_656 3_656 90.74(7) ?
    O1 Mg1 O3 . 3_656 91.49(6) ?
    O1 Mg1 O3 3_656 3_656 88.51(6) ?
    O3 Mg1 O3 . 3_656 180.0 ?
    O2 Mg1 H3B . . 74.4 ?
    O2 Mg1 H3B 3_656 . 105.6 ?
    O1 Mg1 H3B . . 100.7 ?
    O1 Mg1 H3B 3_656 . 79.3 ?
    O3 Mg1 H3B . . 20.3 ?
    O3 Mg1 H3B 3_656 . 159.7 ?
    N4 C1 N1 . . 111.08(17) ?
    N4 C1 C2 . . 124.57(17) ?
    N1 C1 C2 . . 124.32(18) ?
    C3 C2 C5 . . 119.16(18) ?
    C3 C2 C1 . . 119.90(18) ?
    C5 C2 C1 . . 120.90(17) ?
    C4 C3 C2 . . 120.65(19) ?
    C4 C3 H3 . . 119.7 ?
    C2 C3 H3 . . 119.7 ?
    C3 C4 C6 . . 120.2(2) ?
    C3 C4 H4 . . 119.9 ?
    C6 C4 H4 . . 119.9 ?
    C2 C5 C7 . . 120.11(18) ?
    C2 C5 H5 . . 119.9 ?
    C7 C5 H5 . . 119.9 ?
    C4 C6 C7 . . 119.99(19) ?
    C4 C6 H6 . . 120.0 ?
    C7 C6 H6 . . 120.0 ?
    C6 C7 C5 . . 119.84(19) ?
    C6 C7 C8 . . 118.06(18) ?
    C5 C7 C8 . . 122.08(18) ?
    N5 C8 N8 . . 107.48(17) ?
    N5 C8 C7 . . 125.53(18) ?
    N8 C8 C7 . . 126.96(18) ?
    C1 N1 N2 . . 105.03(16) ?
    N3 N2 N1 . . 109.31(16) ?
    N2 N3 N4 . . 109.65(16) ?
    C1 N4 N3 . . 104.93(16) ?
    C8 N5 N6 . . 106.28(17) ?
    N7 N6 N5 . . 110.72(16) ?
    N6 N7 N8 . . 106.59(16) ?
    C8 N8 N7 . . 108.93(16) ?
    C8 N8 H8 . . 125.5 ?
    N7 N8 H8 . . 125.5 ?
    Mg1 O1 H1A . . 145.5 ?
    Mg1 O1 H1B . . 106.7 ?
    H1A O1 H1B . . 107.7 ?
    Mg1 O2 H2A . . 117.9 ?
    Mg1 O2 H2B . . 121.1 ?
    H2A O2 H2B . . 108.4 ?
    Mg1 O3 H3A . . 150.7 ?
    Mg1 O3 H3B . . 101.6 ?
    H3A O3 H3B . . 107.7 ?
    H4A O4 H4B . . 105.4 ?
    H5A O5 H5B . . 106.4 ?
loop_
    _geom_hbond_atom_site_label_D
    _geom_hbond_atom_site_label_H
    _geom_hbond_atom_site_label_A
    _geom_hbond_site_symmetry_A
    _geom_hbond_distance_DH
    _geom_hbond_distance_HA
    _geom_hbond_distance_DA
    _geom_hbond_angle_DHA
    O5 H5B N5 2_655 0.86 2.02 2.876(2) 172.4
    O5 H5A N7 3_655 0.84 2.11 2.921(2) 164.2
    O4 H4B N6 2_655 0.87 2.32 3.067(2) 144.0
    O4 H4A N3 4_566 0.86 1.89 2.739(2) 174.0
    O3 H3A N1 1_556 0.85 2.16 2.786(2) 129.8
    O2 H2B O5 2_545 0.87 1.93 2.787(2) 171.9
    O2 H2A O5 4_566 0.85 1.90 2.737(2) 173.2
    O1 H1B N2 1_556 0.85 1.99 2.821(2) 164.1
    O1 H1A N4 4_566 0.85 2.09 2.880(2) 155.5
    N8 H8 O4 3_655 0.86 1.92 2.743(2) 159.4
data_global
_journal_date_recd_electronic     2012-01-02
_journal_date_accepted     2012-01-11
_journal_name_full     'Acta Crystallographica, Section E'
_journal_year     2012
_journal_volume     68
_journal_issue      2
_journal_page_first     m173
_journal_page_last     m173
_journal_paper_category     QM
_journal_paper_doi     10.1107/S1600536812001250
_journal_coeditor_code     CV5229
_publ_contact_author_name     'Chun-Sheng Zhou'
_publ_contact_author_address
;
Department of Chemistry and Chemical Engineering
Shaanxi Key Laboratory of Comprehensive Utilization of Tailing Resources
Shangluo University
Shangluo 726000
Shaanxi
People's Republic of China
;
_publ_contact_author_email     slchunshengzhou@126.com
_publ_contact_author_fax     '86-0914-82521286'
_publ_contact_author_phone     '86-0914-82521286'
_publ_section_title
;
Hexaaquamagnesium(II) bis{5-[3-(1<i>H</i>-tetrazol-5-yl)phenyl]tetrazolide}
tetrahydrate
;
loop_
    _publ_author_name
    _publ_author_address
    'Cheng-Fang Qiao'
;
Department of Chemistry and Chemical Engineering
Shaanxi Key Laboratory of Comprehensive Utilization of Tailing Resources
Shangluo University
Shangluo 726000
Shaanxi
People's Republic of China
;
    'Chun-Sheng Zhou'
;
Department of Chemistry and Chemical Engineering
Shaanxi Key Laboratory of Comprehensive Utilization of Tailing Resources
Shangluo University
Shangluo 726000
Shaanxi
People's Republic of China
;
