# Supplementary material for: Hexaaqua­magnesium(II) bis­{5-[3-(1H-tetra­zol-5-yl)phen­yl]tetra­zolide} tetra­hydrate
Source: Acta Crystallogr Sect E Struct Rep Online. 2012 Jan 18;68(Pt 2):m173. doi: 10.1107/S1600536812001250 (PMC3274901; doi:10.1107/S1600536812001250)
Supplement: Supplementary file 2 [file e-68-0m173-Isup2.hkl]

# 
# h,k,l, Fc-squared, Fo-squared, sigma(Fo-squared) and status flag 
# 
data_I
_shelx_title ' xb4071_0m in P2(1)/n' 
_shelx_refln_list_code          4 
_shelx_F_calc_maximum      175.98 
_exptl_crystal_F_000       660.00 
_reflns_d_resolution_high  0.8378 
 
loop_ 
 _symmetry_equiv_pos_as_xyz 
 'x, y, z' 
 '-x+1/2, y+1/2, -z+1/2' 
 '-x, -y, -z' 
 'x-1/2, -y-1/2, z-1/2' 
 
_cell_length_a     7.3776 
_cell_length_b    16.0381 
_cell_length_c    12.1787 
_cell_angle_alpha  90.000 
_cell_angle_beta  102.199 
_cell_angle_gamma  90.000 
 
_shelx_F_squared_multiplier     1.000 
 
loop_ 
 _refln_index_h 
 _refln_index_k 
 _refln_index_l 
 _refln_F_squared_calc 
 _refln_F_squared_meas 
 _refln_F_squared_sigma 
 _refln_observed_status 
   2   0   0     1010.70     1175.00     29.61 o 
   4   0   0     6571.42     6576.34    101.97 o 
   6   0   0      682.90      646.96     43.66 o 
   8   0   0        5.13        4.37      3.55 o 
   1   1   0       93.95       95.69      1.92 o 
   2   1   0     3522.69     3648.36     46.16 o 
   3   1   0     3166.30     3265.77     36.53 o 
   4   1   0      373.47      340.21      5.86 o 
   5   1   0       27.59       23.12      2.50 o 
   6   1   0      104.19       94.15      3.82 o 
   7   1   0      582.66      594.50     12.43 o 
   8   1   0        1.26        1.87      2.11 o 
   1   2   0      412.35      420.23      5.41 o 
   2   2   0     2470.12     2435.71     38.78 o 
   3   2   0       65.80       58.25      2.21 o 
   4   2   0     1524.38     1609.69     19.70 o 
   5   2   0        1.28        0.06      0.71 o 
   6   2   0        0.95        0.12      0.92 o 
   7   2   0       85.67       98.47      4.61 o 
   8   2   0       13.79       14.17      2.67 o 
   1   3   0        6.68        8.65      1.10 o 
   2   3   0     1974.11     1938.40     22.32 o 
   3   3   0     2909.08     2858.64     32.22 o 
   4   3   0      361.12      355.60      9.21 o 
   5   3   0        4.72        2.01      0.83 o 
   6   3   0       47.11       49.96      3.25 o 
   7   3   0       52.83       65.71      3.87 o 
   8   3   0        2.52       -0.40      3.14 o 
   1   4   0        2.04        1.95      0.63 o 
   2   4   0     2737.26     2841.80     32.14 o 
   3   4   0       82.45       89.57      2.07 o 
   4   4   0       89.29       97.25      2.68 o 
   5   4   0       19.35       11.83      1.62 o 
   6   4   0       17.58       16.90      2.70 o 
   7   4   0        3.79        1.86      2.02 o 
   8   4   0       29.87       28.38      4.15 o 
   1   5   0     2103.21     1941.86     19.68 o 
   2   5   0     1226.77     1326.70     16.16 o 
   3   5   0     1564.10     1475.36     18.34 o 
   4   5   0       83.79       98.06      2.69 o 
   5   5   0       91.97       86.23      3.61 o 
   6   5   0      111.71       92.85      6.69 o 
   7   5   0      234.52      262.23      9.94 o 
   8   5   0        0.84        0.77      2.41 o 
   0   6   0    10158.19     9533.16    204.11 o 
   1   6   0       84.17      102.41      1.96 o 
   2   6   0      818.15      655.50      8.98 o 
   3   6   0        2.07        3.72      0.58 o 
   4   6   0     1157.92     1086.84     14.90 o 
   5   6   0        3.63        3.13      1.63 o 
   6   6   0       36.66       27.24      3.67 o 
   7   6   0      111.79      103.38      6.46 o 
   8   6   0        0.00        2.87      2.68 o 
   1   7   0     1472.24     1355.11     14.48 o 
   2   7   0      680.55      718.00      9.92 o 
   3   7   0     2177.10     2134.78     25.68 o 
   4   7   0     1003.97     1036.24     17.42 o 
   5   7   0      115.55      104.20      5.40 o 
   6   7   0       24.21       33.21      4.64 o 
   7   7   0      838.29      870.99     21.41 o 
   8   7   0        0.61        0.96      2.51 o 
   0   8   0    26982.91    25304.54   1120.40 o 
   1   8   0       40.91       49.56      1.45 o 
   2   8   0      388.77      289.11      5.20 o 
   3   8   0       13.56       18.00      2.06 o 
   4   8   0     1667.04     1696.70     26.03 o 
   5   8   0      349.09      364.36     11.09 o 
   6   8   0      118.17      120.55      7.09 o 
   7   8   0      213.60      210.42     14.60 o 
   1   9   0        5.81       -0.33      0.44 o 
   2   9   0      235.02      278.73      6.57 o 
   3   9   0      401.70      395.51     10.33 o 
   4   9   0       48.82       55.73      3.36 o 
   5   9   0       60.82       62.20      3.99 o 
   6   9   0       14.46       11.47      3.07 o 
   7   9   0        0.86       -0.66      2.16 o 
   0  10   0        0.54        3.16      0.88 o 
   1  10   0        6.03        5.47      0.86 o 
   2  10   0      228.94      203.64      5.60 o 
   3  10   0       80.08       76.25      3.70 o 
   4  10   0      247.35      248.09      7.19 o 
   5  10   0        9.88        4.09      2.45 o 
   6  10   0        8.15        4.11      2.41 o 
   7  10   0        0.13       -0.17      2.59 o 
   1  11   0       14.90       13.33      2.11 o 
   2  11   0      251.24      222.51      8.27 o 
   3  11   0       81.57       72.45      4.28 o 
   4  11   0      207.95      180.37      6.23 o 
   5  11   0        3.21        2.19      1.56 o 
   6  11   0       42.56       51.22      4.25 o 
   7  11   0        0.80        1.72      2.68 o 
   0  12   0      498.98      495.72     12.06 o 
   1  12   0      170.01      168.74      5.05 o 
   2  12   0      141.83      137.80      4.89 o 
   3  12   0        0.09        1.35      1.18 o 
   4  12   0       50.70       49.37      3.54 o 
   5  12   0       27.20       22.49      3.76 o 
   6  12   0       23.51       19.20      4.53 o 
   1  13   0      350.61      368.08     10.80 o 
   2  13   0       48.55       44.45      3.16 o 
   3  13   0      454.10      449.55     10.44 o 
   4  13   0       45.02       40.86      3.48 o 
   5  13   0        0.70       -0.49      1.50 o 
   6  13   0       10.36        6.85      2.39 o 
   0  14   0      242.41      312.44     16.37 o 
   1  14   0      228.11      208.22      9.26 o 
   2  14   0      910.72      850.66     15.66 o 
   3  14   0       43.79       39.34      3.32 o 
   4  14   0       37.88       39.94      3.66 o 
   5  14   0       15.13       16.46      2.85 o 
   1  15   0      256.03      236.47     22.38 o 
   2  15   0      167.38      156.40      7.34 o 
   3  15   0       70.04       81.06      4.57 o 
   4  15   0       22.76       26.73      3.25 o 
   5  15   0      204.09      214.82      8.96 o 
   0  16   0       29.31       22.10      6.00 o 
   1  16   0        0.05        0.93      2.21 o 
   2  16   0      324.63      281.62     12.69 o 
   3  16   0        3.07        1.05      2.29 o 
   4  16   0      164.68      192.07      8.88 o 
   1  17   0      125.67      129.04     15.14 o 
   2  17   0      121.27      125.70     16.92 o 
   3  17   0        5.30        4.37      4.09 o 
   0  18   0       44.18       39.29      7.91 o 
   1  18   0       12.07        9.55      3.47 o 
   2  18   0        6.41        6.95      3.34 o 
   1  19   0       13.41        8.83      4.78 o 
  -7   0   1       21.41       15.47      2.75 o 
  -5   0   1       16.12       10.76      2.32 o 
  -3   0   1        3.57        6.41      1.64 o 
  -1   0   1     1259.85     1469.29     22.96 o 
   1   0   1     2718.51     2375.06     52.39 o 
   3   0   1     2804.86     2379.42     55.12 o 
   5   0   1     1064.15     1086.83     21.12 o 
   7   0   1       19.02       13.03      2.70 o 
  -8   1   1       25.15       16.27      5.18 o 
  -7   1   1       11.17        8.68      2.02 o 
  -6   1   1      446.25      450.41      8.15 o 
  -5   1   1        4.58        6.21      1.04 o 
  -4   1   1      963.53      878.99     11.76 o 
  -3   1   1       76.53       83.50      3.47 o 
  -2   1   1    16184.09    15827.80    194.72 o 
  -1   1   1       27.20       35.40      0.91 o 
   0   1   1      493.72      488.38      8.89 o 
   1   1   1        9.22       19.08      0.95 o 
   2   1   1     1764.43     1514.87     25.08 o 
   3   1   1      146.35      187.73      7.91 o 
   4   1   1      666.52      640.34     11.13 o 
   5   1   1      127.78      127.33      3.71 o 
   6   1   1        4.79        1.42      1.08 o 
   7   1   1       62.18       55.43      3.67 o 
   8   1   1       49.60       53.66      4.09 o 
  -8   2   1      100.25      107.33     15.42 o 
  -7   2   1       48.68       39.69      3.14 o 
  -6   2   1      150.04      150.97      4.25 o 
  -5   2   1       70.32       75.39      2.65 o 
  -4   2   1       10.55        6.99      1.10 o 
  -3   2   1      279.30      324.78      6.02 o 
  -2   2   1    30967.78    26737.74    284.88 o 
  -1   2   1      189.94      201.52      3.62 o 
   0   2   1     3139.72     3122.24     39.47 o 
   1   2   1     5563.23     5148.99     55.89 o 
   2   2   1     1050.33     1229.00     17.22 o 
   3   2   1      675.90      645.79     12.82 o 
   4   2   1       74.06       42.99      2.36 o 
   5   2   1       44.95       53.66      3.62 o 
   6   2   1       66.19       64.96      2.99 o 
   7   2   1      177.58      196.11      6.56 o 
   8   2   1        2.20        4.27      2.21 o 
  -8   3   1       19.76       11.19      3.09 o 
  -7   3   1        4.88        2.96      1.72 o 
  -6   3   1        1.14        0.56      1.61 o 
  -5   3   1        1.30       -0.32      0.63 o 
  -4   3   1       83.14       95.69      7.63 o 
  -3   3   1        7.76       13.17      0.87 o 
  -2   3   1      626.92      537.23      6.24 o 
  -1   3   1     1360.47     1365.16     18.32 o 
   0   3   1     7418.62     7022.63     87.72 o 
   1   3   1      110.55      134.23      2.80 o 
   2   3   1      480.58      476.57      7.96 o 
   3   3   1       90.18      134.61      4.43 o 
   4   3   1       31.66       20.26      4.39 o 
   5   3   1        2.31        1.50      0.91 o 
   6   3   1      429.09      474.29     17.31 o 
   7   3   1       15.17       10.37      2.19 o 
   8   3   1        5.85        9.18      3.07 o 
  -8   4   1       12.94        6.69      2.70 o 
  -7   4   1      180.78      180.22     10.37 o 
  -6   4   1       10.90       21.63      2.30 o 
  -5   4   1      188.50      175.44      5.09 o 
  -4   4   1       20.40       35.03      2.55 o 
  -3   4   1      626.16      710.38      8.46 o 
  -2   4   1     3824.13     3649.95     40.55 o 
  -1   4   1      594.84      608.37      9.29 o 
   0   4   1     3384.25     3152.97     95.59 o 
   1   4   1      515.68      490.62      7.60 o 
   2   4   1       20.45        8.06      1.25 o 
   3   4   1      778.93      728.69     10.31 o 
   4   4   1       10.17       12.75      3.46 o 
   5   4   1        0.46        0.80      0.79 o 
   6   4   1        0.35        0.71      1.31 o 
   7   4   1      150.89      165.99      7.96 o 
   8   4   1        0.38        3.56      2.68 o 
  -8   5   1        0.61        1.34      2.41 o 
  -7   5   1        1.51        2.46      2.18 o 
  -6   5   1       12.82        6.06      2.16 o 
  -5   5   1        0.42        0.41      1.11 o 
  -4   5   1      584.01      540.77      8.55 o 
  -3   5   1      227.35      223.67      3.50 o 
  -2   5   1      172.12      172.15      3.11 o 
  -1   5   1      453.90      451.98      6.15 o 
   0   5   1      110.65      114.57      2.25 o 
   1   5   1       64.15       58.13      2.09 o 
   2   5   1        1.53        3.56      0.63 o 
   3   5   1      807.90      751.36     10.68 o 
   4   5   1      243.16      258.28      6.16 o 
   5   5   1       50.83       42.43      2.81 o 
   6   5   1       46.75       50.32      3.40 o 
   7   5   1       15.34       12.18      3.07 o 
   8   5   1       19.46       17.15      3.76 o 
  -8   6   1       33.91       24.10      4.19 o 
  -7   6   1        8.14        7.31      2.68 o 
  -6   6   1      284.44      288.04      9.92 o 
  -5   6   1      113.22      100.05      8.73 o 
  -4   6   1      170.07      140.08      3.64 o 
  -3   6   1      257.83      230.21      4.36 o 
  -2   6   1      608.45      722.06     11.70 o 
  -1   6   1      110.64       99.50      1.76 o 
   0   6   1      106.05      113.28      2.08 o 
   1   6   1      693.04      680.73      9.00 o 
   2   6   1        1.21        1.16      0.45 o 
   3   6   1     1298.11     1284.75     16.70 o 
   4   6   1      327.10      375.12      7.07 o 
   5   6   1        4.29        1.54      1.24 o 
   6   6   1        8.85        8.96      3.00 o 
   7   6   1        0.23       -0.27      1.93 o 
   8   6   1       38.62       38.26      5.02 o 
  -8   7   1       31.27       19.61      3.92 o 
  -7   7   1      170.52      176.75      8.30 o 
  -6   7   1      245.83      249.51      9.26 o 
  -5   7   1       99.21       96.29      5.20 o 
  -4   7   1      247.30      209.79      5.98 o 
  -3   7   1      273.23      299.17      6.87 o 
  -2   7   1     5045.64     5027.29     65.24 o 
  -1   7   1      125.49      135.42      2.29 o 
   0   7   1     1379.99     1362.55     14.57 o 
   1   7   1       84.82       65.46      1.93 o 
   2   7   1       34.91       32.27      1.78 o 
   3   7   1       35.40       31.62      3.38 o 
   4   7   1      520.87      515.46      8.84 o 
   5   7   1      440.23      476.61     13.02 o 
   6   7   1       28.02       30.82      3.76 o 
   7   7   1      145.95      154.19      7.91 o 
  -7   8   1       56.32       51.24      5.01 o 
  -6   8   1        1.17       -0.56      1.63 o 
  -5   8   1        0.00        0.16      1.20 o 
  -4   8   1       17.96       22.18      3.00 o 
  -3   8   1       79.55       62.72      3.14 o 
  -2   8   1       43.04       43.25      2.39 o 
  -1   8   1      302.64      255.60      3.78 o 
   0   8   1      368.82      307.33      4.20 o 
   1   8   1      698.74      777.05      9.27 o 
   2   8   1      189.83      222.97      3.78 o 
   3   8   1      749.54      751.17     11.13 o 
   4   8   1       61.86       56.88      3.34 o 
   5   8   1      195.64      215.72      9.23 o 
   6   8   1       73.81       82.13      5.69 o 
   7   8   1       15.58       25.45      4.15 o 
  -7   9   1       19.80       20.08      4.64 o 
  -6   9   1       52.78       53.91      5.73 o 
  -5   9   1       50.39       49.79      3.51 o 
  -4   9   1     1350.86     1341.11     21.72 o 
  -3   9   1      110.78      104.76      4.08 o 
  -2   9   1      840.60      755.04     13.04 o 
  -1   9   1      101.34       99.17      2.77 o 
   0   9   1      227.92      180.51      3.40 o 
   1   9   1      666.30      702.05     11.40 o 
   2   9   1     1573.36     1632.99     20.42 o 
   3   9   1       31.74       29.86      4.40 o 
   4   9   1      125.28      136.40      5.08 o 
   5   9   1     1231.83     1223.86     26.42 o 
   6   9   1       34.12       35.68      6.69 o 
   7   9   1       11.55       11.49      3.26 o 
  -7  10   1      227.84      239.24     10.32 o 
  -6  10   1        0.81       -0.19      1.83 o 
  -5  10   1        1.30        0.86      1.40 o 
  -4  10   1       56.24       60.76      3.62 o 
  -3  10   1       86.25       71.12      4.40 o 
  -2  10   1     1173.58     1232.16     19.33 o 
  -1  10   1      718.10      720.37     12.39 o 
   0  10   1      288.91      284.79      6.44 o 
   1  10   1      507.76      529.64      7.89 o 
   2  10   1       44.75       42.03      2.69 o 
   3  10   1       94.93       99.90      4.18 o 
   4  10   1       43.02       46.96      7.85 o 
   5  10   1       82.83       88.34      4.75 o 
   6  10   1       64.00       71.61      5.69 o 
   7  10   1      202.14      244.76     10.71 o 
  -7  11   1       22.83       23.56      5.32 o 
  -6  11   1       24.66       19.03      2.92 o 
  -5  11   1       38.29       35.72      3.36 o 
  -4  11   1       59.64       71.00      3.98 o 
  -3  11   1       28.08       21.81      3.03 o 
  -2  11   1       38.44       29.05      2.30 o 
  -1  11   1      586.47      624.57     11.57 o 
   0  11   1      884.22      934.73     13.41 o 
   1  11   1        6.02        5.18      1.18 o 
   2  11   1      461.58      479.06     14.26 o 
   3  11   1       88.49       83.29      4.03 o 
   4  11   1      117.21      124.07      5.19 o 
   5  11   1      152.00      153.34      6.18 o 
   6  11   1        4.12        5.46      2.70 o 
  -6  12   1        0.84       -1.39      1.68 o 
  -5  12   1       95.93       92.28      4.99 o 
  -4  12   1       27.91       27.24      2.93 o 
  -3  12   1       97.38       88.07      5.42 o 
  -2  12   1      540.03      590.25     11.62 o 
  -1  12   1       72.64       72.93      3.05 o 
   0  12   1      193.12      253.13     27.63 o 
   1  12   1       82.24       83.18      3.46 o 
   2  12   1      130.86      138.28      4.92 o 
   3  12   1      257.75      275.94      7.72 o 
   4  12   1       41.38       46.09      3.58 o 
   5  12   1       10.04        7.84      2.28 o 
   6  12   1        5.15        6.25      2.24 o 
  -6  13   1       39.86       41.21      4.14 o 
  -5  13   1        0.01        1.29      1.88 o 
  -4  13   1      712.53      708.97     20.98 o 
  -3  13   1       21.35       16.36      2.32 o 
  -2  13   1      215.27      188.59      5.94 o 
  -1  13   1       89.50       87.75      4.49 o 
   0  13   1      143.96      122.59      6.85 o 
   1  13   1       19.72       19.29      2.75 o 
   2  13   1      190.17      204.90      6.23 o 
   3  13   1      136.79      142.48      5.49 o 
   4  13   1        3.36        4.65      1.83 o 
   5  13   1       12.06        9.99      3.88 o 
   6  13   1        7.63        7.37      2.51 o 
  -5  14   1        0.00       -1.28      1.52 o 
  -4  14   1      115.65      108.84     12.47 o 
  -3  14   1      258.05      235.71      7.31 o 
  -2  14   1      829.38      791.12     17.90 o 
  -1  14   1        1.81        1.49      1.55 o 
   0  14   1       21.38       13.04      4.09 o 
   1  14   1      238.62      240.78     11.46 o 
   2  14   1       28.97       30.71      3.61 o 
   3  14   1      216.30      234.38     10.35 o 
   4  14   1      287.45      298.78     16.72 o 
   5  14   1        0.01       -0.13      1.86 o 
  -5  15   1        2.65       -0.06      2.01 o 
  -4  15   1       61.75       56.08      4.24 o 
  -3  15   1        1.08        0.55      1.56 o 
  -2  15   1       56.01       77.05     10.91 o 
  -1  15   1        0.03       -1.77      2.02 o 
   0  15   1     1793.28     1784.38     37.62 o 
   1  15   1       41.94       38.00      5.46 o 
   2  15   1       60.62       48.73      5.05 o 
   3  15   1       98.26      116.66      7.91 o 
   4  15   1      149.87      161.14      6.59 o 
   5  15   1      388.94      422.80     11.67 o 
  -4  16   1      133.19      130.84      6.53 o 
  -3  16   1       15.34       10.26      3.07 o 
  -2  16   1       53.91       51.38      7.64 o 
  -1  16   1      562.61      551.92     28.79 o 
   0  16   1      513.55      521.54     16.69 o 
   1  16   1       83.30       62.60      6.41 o 
   2  16   1        5.56        2.18      3.55 o 
   3  16   1      410.26      403.41     13.48 o 
   4  16   1        5.42       12.34      3.46 o 
  -4  17   1      158.12      168.07      9.09 o 
  -3  17   1       35.99       32.21      7.23 o 
  -2  17   1       22.70       23.79      4.72 o 
  -1  17   1       19.37       18.30      4.64 o 
   0  17   1      327.74      318.45     12.83 o 
   1  17   1       28.81       34.95      5.21 o 
   2  17   1      158.56      173.32     15.14 o 
   3  17   1        3.36        6.28      4.91 o 
  -2  18   1        0.90       -0.20      4.91 o 
  -1  18   1        1.47        4.32      3.08 o 
   0  18   1       97.63      108.19      8.10 o 
   1  18   1       31.26       41.26      6.28 o 
   2  18   1        0.32        2.61      2.99 o 
  -1  19   1        1.29        1.10      2.79 o 
   0  19   1        0.01       -1.99      2.79 o 
  -8   0   2      159.09      162.63     11.19 o 
  -6   0   2        1.59        0.78      1.44 o 
  -4   0   2      171.35      208.31      5.97 o 
  -2   0   2     1279.98     1374.64     22.57 o 
   0   0   2      462.13      382.68      7.14 o 
   2   0   2        0.35        3.00      1.36 o 
   4   0   2       28.03       20.74      3.27 o 
   6   0   2      323.14      345.81     10.31 o 
   8   0   2       10.48       10.91      4.64 o 
  -8   1   2        0.74        0.96      2.32 o 
  -7   1   2       95.80       76.97      3.99 o 
  -6   1   2       55.59       50.09      2.57 o 
  -5   1   2       75.70       89.22      2.89 o 
  -4   1   2      259.31      268.67      4.97 o 
  -3   1   2      611.14      633.12      8.52 o 
  -2   1   2    20552.91    18269.37    216.34 o 
  -1   1   2     3380.29     3275.81     31.99 o 
   0   1   2     3645.83     3577.09     38.85 o 
   1   1   2     1561.62     1709.30     34.52 o 
   2   1   2     3444.63     3363.19     72.45 o 
   3   1   2     1482.41     1364.62     34.11 o 
   4   1   2     1656.11     1586.19     40.38 o 
   5   1   2      430.30      441.49     11.57 o 
   6   1   2       29.61       23.93      3.37 o 
   7   1   2      150.63      172.79      6.03 o 
   8   1   2        1.23        0.54      1.99 o 
  -8   2   2       14.89       12.62      3.09 o 
  -7   2   2        0.08        0.88      1.45 o 
  -6   2   2       21.36       22.67      3.15 o 
  -5   2   2       18.22       22.08      1.70 o 
  -4   2   2     5588.61     5675.98     62.48 o 
  -3   2   2        6.09        7.00      1.20 o 
  -2   2   2    24026.09    21586.57    397.52 o 
  -1   2   2      289.66      292.08      4.07 o 
   0   2   2     4450.83     4402.37     47.95 o 
   1   2   2      976.74      927.24     11.32 o 
   2   2   2      138.49      184.89      5.11 o 
   3   2   2      176.70      204.82      6.08 o 
   4   2   2      129.82      120.22      5.18 o 
   5   2   2      208.15      183.59      8.09 o 
   6   2   2       59.38       67.13      3.78 o 
   7   2   2        3.29        4.23      1.91 o 
   8   2   2        0.87       -0.22      1.94 o 
  -8   3   2       11.22       11.32      3.09 o 
  -7   3   2       90.66       81.67      8.73 o 
  -6   3   2      183.75      194.67      5.80 o 
  -5   3   2        4.72        2.08      1.30 o 
  -4   3   2     1792.39     1916.56     22.83 o 
  -3   3   2      108.29      121.20      2.64 o 
  -2   3   2     1982.63     1982.04     20.13 o 
  -1   3   2     1151.26     1244.59     12.84 o 
   0   3   2     3464.93     3554.26     45.41 o 
   1   3   2        0.63        0.55      0.51 o 
   2   3   2      513.65      558.15      9.29 o 
   3   3   2     1015.27      992.03     18.71 o 
   4   3   2      510.28      503.89     24.29 o 
   5   3   2       12.41       14.42      1.92 o 
   6   3   2        1.85        0.62      1.36 o 
   7   3   2        0.46        0.58      1.56 o 
   8   3   2       45.70       46.09      4.43 o 
  -8   4   2       93.18       76.98      5.79 o 
  -7   4   2        3.53        1.49      2.02 o 
  -6   4   2       32.07       29.74      3.37 o 
  -5   4   2        9.02        4.07      1.15 o 
  -4   4   2      129.04      162.36      3.54 o 
  -3   4   2        9.68       14.30      1.18 o 
  -2   4   2      340.77      277.00      3.65 o 
  -1   4   2      724.58      736.13     16.26 o 
   0   4   2      189.37      169.12      3.60 o 
   1   4   2        7.32        5.56      0.91 o 
   2   4   2     2219.05     2435.56     32.80 o 
   3   4   2       55.22       58.78      3.18 o 
   4   4   2      330.15      302.89      8.57 o 
   5   4   2      233.88      238.99      6.60 o 
   6   4   2       46.81       42.53      3.24 o 
   7   4   2        0.27       -0.56      1.68 o 
   8   4   2       21.99       27.32      6.41 o 
  -8   5   2       31.13       34.08      4.43 o 
  -7   5   2      195.70      193.16     10.78 o 
  -6   5   2      264.97      282.60      9.45 o 
  -5   5   2       56.10       68.77      5.05 o 
  -4   5   2     1186.85     1212.31     15.90 o 
  -3   5   2       35.99       28.56      1.37 o 
  -2   5   2     4269.99     4243.68     55.02 o 
  -1   5   2      769.56      894.72     13.28 o 
   0   5   2     4067.16     4016.83     51.58 o 
   1   5   2      375.01      355.47      5.46 o 
   2   5   2        0.24        3.17      1.90 o 
   3   5   2       20.34        7.74      1.20 o 
   4   5   2     1201.31     1195.38     18.78 o 
   5   5   2       15.11       10.02      3.62 o 
   6   5   2       17.35       13.30      2.30 o 
   7   5   2       24.37       25.02      3.95 o 
  -8   6   2       47.59       44.30      6.69 o 
  -7   6   2        0.73        2.05      2.73 o 
  -6   6   2        2.05        2.36      1.83 o 
  -5   6   2        4.68        5.26      1.83 o 
  -4   6   2      966.76      997.34     16.49 o 
  -3   6   2       30.02       31.09      1.41 o 
  -2   6   2     1906.62     1867.72     26.09 o 
  -1   6   2      194.76      233.02      4.98 o 
   0   6   2      614.91      737.61     13.00 o 
   1   6   2       37.79       43.78      1.58 o 
   2   6   2      116.75       96.82      2.60 o 
   3   6   2      263.10      295.39      6.61 o 
   4   6   2      181.15      183.39      5.29 o 
   5   6   2       33.25       33.89      2.81 o 
   6   6   2        5.97        5.87      2.32 o 
   7   6   2       12.48       10.90      3.37 o 
  -8   7   2        5.19        6.28      2.89 o 
  -7   7   2       35.46       30.59      4.15 o 
  -6   7   2       29.59       29.42      3.65 o 
  -5   7   2       32.18       29.61      3.28 o 
  -4   7   2       56.18       50.95      2.99 o 
  -3   7   2        9.42       14.55      2.08 o 
  -2   7   2      415.92      440.47      8.40 o 
  -1   7   2      129.75      188.43      2.89 o 
   0   7   2      288.88      360.95      5.79 o 
   1   7   2       27.13       17.40      1.14 o 
   2   7   2      946.28      978.64     12.92 o 
   3   7   2       97.71      100.51      3.63 o 
   4   7   2        0.78        1.43      1.01 o 
   5   7   2        0.81        0.87      1.51 o 
   6   7   2      343.46      365.06     12.05 o 
   7   7   2       24.79       26.60      8.05 o 
  -7   8   2        4.02        2.17      2.18 o 
  -6   8   2       10.28        7.91      3.55 o 
  -5   8   2       49.30       48.17      3.46 o 
  -4   8   2      217.14      202.93      5.99 o 
  -3   8   2        7.74        3.98      2.15 o 
  -2   8   2      156.37      158.28      4.76 o 
  -1   8   2      138.56      152.91      2.75 o 
   0   8   2     1176.32     1335.59     14.71 o 
   1   8   2       17.41       19.18      1.27 o 
   2   8   2      110.27      138.05      3.06 o 
   3   8   2      104.74      111.15      3.49 o 
   4   8   2      103.32      129.41      7.38 o 
   5   8   2      959.76      963.15     22.10 o 
   6   8   2      138.72      147.79      7.52 o 
   7   8   2       59.66       51.18      5.40 o 
  -7   9   2        1.57        1.24      2.10 o 
  -6   9   2      191.88      214.27      8.88 o 
  -5   9   2        8.84        7.20      1.80 o 
  -4   9   2        0.00        0.24      1.31 o 
  -3   9   2      332.84      358.25      8.18 o 
  -2   9   2     1285.15     1291.99     19.92 o 
  -1   9   2      414.53      426.46      6.75 o 
   0   9   2      369.76      416.39      5.53 o 
   1   9   2        0.39        0.68      0.54 o 
   2   9   2     1782.58     1821.58     22.73 o 
   3   9   2     1520.37     1612.49     24.90 o 
   4   9   2       29.73       24.18      2.67 o 
   5   9   2      257.67      229.66      7.50 o 
   6   9   2        0.14        0.27      1.91 o 
   7   9   2      107.70      128.03      8.01 o 
  -7  10   2       15.02       12.91      3.28 o 
  -6  10   2        0.39       -0.27      1.93 o 
  -5  10   2        3.33        1.65      1.41 o 
  -4  10   2      935.87      949.30     18.91 o 
  -3  10   2       14.07       16.06      2.05 o 
  -2  10   2      906.34      902.68     15.25 o 
  -1  10   2      210.58      241.33      5.34 o 
   0  10   2      213.63      221.59      3.70 o 
   1  10   2       40.62       41.15      1.90 o 
   2  10   2        0.28        0.70      0.78 o 
   3  10   2      125.26      109.64      5.48 o 
   4  10   2       33.40       44.33      3.38 o 
   5  10   2       19.01       20.08      2.81 o 
   6  10   2       80.38       89.47      6.37 o 
  -7  11   2       38.22       31.37      9.00 o 
  -6  11   2        1.89        1.94      1.88 o 
  -5  11   2        1.65        3.56      2.96 o 
  -4  11   2      190.29      186.00      6.30 o 
  -3  11   2      217.08      195.50      6.07 o 
  -2  11   2       53.17       53.62      3.07 o 
  -1  11   2      265.83      292.13      6.20 o 
   0  11   2        9.47       11.23      1.48 o 
   1  11   2        0.19        0.08      0.69 o 
   2  11   2       99.97       93.94      6.51 o 
   3  11   2      672.85      727.16     14.03 o 
   4  11   2       22.55       21.39      2.67 o 
   5  11   2        2.95        2.40      1.75 o 
   6  11   2        1.13        1.95      2.36 o 
  -6  12   2       14.42        7.38      4.63 o 
  -5  12   2       18.78       19.30      2.88 o 
  -4  12   2      192.31      176.09      6.30 o 
  -3  12   2      202.13      193.91      6.23 o 
  -2  12   2       26.72       25.15      2.33 o 
  -1  12   2        1.42        1.77      1.02 o 
   0  12   2      160.53      131.32      3.93 o 
   1  12   2      148.72      127.85     12.82 o 
   2  12   2      161.15      148.04      5.14 o 
   3  12   2       26.71       25.63      2.75 o 
   4  12   2        0.35       -0.45      1.40 o 
   5  12   2      163.24      162.54      6.75 o 
   6  12   2        6.02        4.02      2.30 o 
  -6  13   2        0.03       -0.96      1.72 o 
  -5  13   2       27.22       25.17      3.15 o 
  -4  13   2      104.23       88.89      4.67 o 
  -3  13   2       36.86       44.40      6.41 o 
  -2  13   2        2.22        2.42      1.81 o 
  -1  13   2      202.88      229.03      5.79 o 
   0  13   2      294.21      285.97     15.83 o 
   1  13   2       70.16       85.83      4.90 o 
   2  13   2        2.82        3.33      1.92 o 
   3  13   2      263.06      261.52      7.71 o 
   4  13   2       37.05       41.76      3.60 o 
   5  13   2       43.68       39.21      4.46 o 
  -6  14   2        0.26       -0.48      1.96 o 
  -5  14   2       21.50       12.25      2.56 o 
  -4  14   2        0.66        2.29      1.77 o 
  -3  14   2       54.11       56.66      3.79 o 
  -2  14   2        0.06        1.19      1.40 o 
  -1  14   2       21.90       16.56      2.51 o 
   0  14   2      222.39      228.16      9.74 o 
   1  14   2       83.57       73.22     11.19 o 
   2  14   2        9.47        5.86      3.27 o 
   3  14   2      358.82      378.57      9.90 o 
   4  14   2       86.81       78.76      7.37 o 
   5  14   2      154.25      163.39      7.02 o 
  -5  15   2        0.40       -0.26      1.80 o 
  -4  15   2        7.00        6.51      2.24 o 
  -3  15   2       81.20       74.07      4.60 o 
  -2  15   2       55.93       48.17      8.33 o 
  -1  15   2       71.50       73.54      8.19 o 
   0  15   2       36.16       24.00      5.05 o 
   1  15   2       96.50       96.03      6.85 o 
   2  15   2       31.86       30.63      4.37 o 
   3  15   2        1.92        1.91      2.10 o 
   4  15   2        2.36        0.37      1.94 o 
  -4  16   2      220.30      239.94     10.21 o 
  -3  16   2        8.72        3.82      2.51 o 
  -2  16   2      310.67      310.84     17.60 o 
  -1  16   2        0.49        0.72      2.46 o 
   0  16   2       10.09        8.60      3.09 o 
   1  16   2        0.70       -0.06      2.49 o 
   2  16   2      614.01      612.87     26.47 o 
   3  16   2       31.18       29.57      5.87 o 
   4  16   2       52.31       57.62      5.83 o 
  -4  17   2        6.96        1.69      3.14 o 
  -3  17   2       18.70       20.99      3.87 o 
  -2  17   2      110.18      100.14      7.60 o 
  -1  17   2        5.06        4.40      2.88 o 
   0  17   2      126.88       95.73      7.43 o 
   1  17   2        4.24        1.93      2.75 o 
   2  17   2      103.48      102.18      7.81 o 
   3  17   2      225.76      272.87     17.74 o 
  -2  18   2       67.57       54.88      8.05 o 
  -1  18   2       33.37       23.57      4.91 o 
   0  18   2       34.04       29.32      5.20 o 
   1  18   2      178.76      197.01     10.70 o 
   2  18   2        7.83        8.12      3.73 o 
  -7   0   3       30.57       29.53      3.37 o 
  -5   0   3      132.18      126.29      5.02 o 
  -3   0   3      787.22      761.72     14.18 o 
  -1   0   3     2669.88     2700.38     52.53 o 
   1   0   3      366.48      352.21      7.72 o 
   3   0   3     1256.46     1089.30     29.20 o 
   5   0   3       98.60       85.14      6.82 o 
   7   0   3      143.60      157.10      7.43 o 
  -8   1   3       43.30       40.10      4.34 o 
  -7   1   3        0.66       -0.35      1.40 o 
  -6   1   3        9.45       10.70      1.56 o 
  -5   1   3        4.12        3.68      0.96 o 
  -4   1   3     2547.78     2488.25     28.99 o 
  -3   1   3     1005.27      914.22     11.66 o 
  -2   1   3        3.53        2.98      0.57 o 
  -1   1   3      118.61      122.10      2.52 o 
   0   1   3     6993.36     7066.32     68.38 o 
   1   1   3        8.12        5.19      0.79 o 
   2   1   3     1421.03     1332.67     23.54 o 
   3   1   3      557.54      572.86     14.73 o 
   4   1   3      166.00      154.82      5.88 o 
   5   1   3      208.97      233.58     11.19 o 
   6   1   3       49.33       39.27      3.95 o 
   7   1   3       32.08       27.25      2.60 o 
   8   1   3        8.76        8.42      2.51 o 
  -8   2   3        6.66        4.64      2.51 o 
  -7   2   3       26.63       27.60      2.73 o 
  -6   2   3        1.03        1.45      1.08 o 
  -5   2   3        3.63        1.72      0.80 o 
  -4   2   3      741.46      800.00     10.97 o 
  -3   2   3        0.38        4.36      0.79 o 
  -2   2   3        6.29        4.68      1.30 o 
  -1   2   3        0.96        0.73      0.49 o 
   0   2   3     2164.71     2095.15     23.74 o 
   1   2   3     1640.04     1467.93     17.50 o 
   2   2   3     3846.48     3781.43     60.20 o 
   3   2   3      308.86      366.06     10.91 o 
   4   2   3       32.47       42.63      4.23 o 
   5   2   3        4.98        3.15      1.63 o 
   6   2   3      135.66      147.83      6.03 o 
   7   2   3       69.88       75.57      4.61 o 
  -8   3   3       18.74        9.22      2.87 o 
  -7   3   3        0.00       -1.91      1.74 o 
  -6   3   3       21.24       24.79      2.36 o 
  -5   3   3      141.63      131.78      4.28 o 
  -4   3   3     6768.45     6763.80     85.75 o 
  -3   3   3      185.45      175.71      3.41 o 
  -2   3   3      326.06      321.40      5.82 o 
  -1   3   3       49.76       47.37      1.27 o 
   0   3   3     3711.54     3723.64     41.30 o 
   1   3   3     1052.46     1056.55     13.23 o 
   2   3   3     2358.64     2556.77     34.44 o 
   3   3   3       87.41      103.39     13.64 o 
   4   3   3      100.63      114.67      5.01 o 
   5   3   3        2.75        1.64      1.74 o 
   6   3   3        0.00       -0.37      1.27 o 
   7   3   3       14.12       10.97      2.46 o 
  -8   4   3        1.52        0.41      2.32 o 
  -7   4   3        0.15        0.06      1.91 o 
  -6   4   3      102.79       87.05      5.21 o 
  -5   4   3       16.04       17.76      1.88 o 
  -4   4   3      709.04      703.01      9.78 o 
  -3   4   3      433.47      447.78      5.90 o 
  -2   4   3      199.42      216.09      3.23 o 
  -1   4   3      912.09      978.27     12.01 o 
   0   4   3      119.44      130.42      2.76 o 
   1   4   3     2582.06     2784.83     32.97 o 
   2   4   3        2.53        1.86      0.60 o 
   3   4   3       59.17       62.59      3.46 o 
   4   4   3        0.55        1.07      1.44 o 
   5   4   3      226.42      223.12      9.14 o 
   6   4   3        4.34        2.71      1.66 o 
   7   4   3        1.37        3.11      2.01 o 
  -8   5   3       16.46       14.36      4.37 o 
  -7   5   3       17.31       13.61      3.00 o 
  -6   5   3       23.07       25.57      3.28 o 
  -5   5   3       86.42      107.24      5.21 o 
  -4   5   3      459.45      500.81      9.04 o 
  -3   5   3       67.01       60.85      2.51 o 
  -2   5   3     3160.55     3203.59     32.04 o 
  -1   5   3      104.62       81.67      2.68 o 
   0   5   3      163.03      231.51      4.88 o 
   1   5   3      913.83      843.45     12.95 o 
   2   5   3       18.09        7.73      0.94 o 
   3   5   3        0.08        1.96      0.98 o 
   4   5   3      166.53      185.81      9.82 o 
   5   5   3       13.99       16.99      2.62 o 
   6   5   3       19.91       17.53      6.00 o 
   7   5   3       26.74       33.81      4.43 o 
  -8   6   3        0.10       -0.08      2.21 o 
  -7   6   3       39.18       41.63      4.91 o 
  -6   6   3       16.36       28.25      4.09 o 
  -5   6   3       26.29       33.42      3.37 o 
  -4   6   3     1454.15     1408.52     29.90 o 
  -3   6   3      500.54      583.51      8.44 o 
  -2   6   3      307.87      341.42      6.88 o 
  -1   6   3      343.92      347.47      5.33 o 
   0   6   3      246.77      230.13      5.13 o 
   1   6   3      465.03      534.53      7.91 o 
   2   6   3     1231.05     1251.24     16.10 o 
   3   6   3     2517.83     2557.67     35.79 o 
   4   6   3      323.43      339.14      9.62 o 
   5   6   3       69.59       67.60      3.82 o 
   6   6   3       10.12       10.80      2.17 o 
   7   6   3      237.54      261.25     10.59 o 
  -8   7   3       44.43       34.80      4.62 o 
  -7   7   3       30.32       31.14      4.15 o 
  -6   7   3        2.18        0.78      1.83 o 
  -5   7   3       13.26       18.87      2.79 o 
  -4   7   3     1743.33     1796.30     26.89 o 
  -3   7   3       37.15       44.61      2.62 o 
  -2   7   3      809.62      802.92     13.18 o 
  -1   7   3      334.36      323.49      7.05 o 
   0   7   3     1511.18     1594.98     19.33 o 
   1   7   3       65.36       56.43      3.17 o 
   2   7   3      229.11      181.41      4.09 o 
   3   7   3      540.95      597.63     14.27 o 
   4   7   3        7.61        9.51      2.56 o 
   5   7   3       29.06       33.09      3.78 o 
   6   7   3      136.59      143.78     15.83 o 
   7   7   3        5.38        1.43      3.27 o 
  -7   8   3       25.40       24.51      3.95 o 
  -6   8   3        2.68        4.02      2.32 o 
  -5   8   3       90.72       87.50      4.36 o 
  -4   8   3      117.00      129.15      4.72 o 
  -3   8   3        3.73        2.16      0.99 o 
  -2   8   3      143.31      153.14      8.09 o 
  -1   8   3       16.24       19.14      1.37 o 
   0   8   3       88.32       95.68      3.03 o 
   1   8   3      169.48      183.37      4.96 o 
   2   8   3      163.78      186.40      4.84 o 
   3   8   3      131.14      143.89      4.75 o 
   4   8   3       74.26       90.64      4.77 o 
   5   8   3      215.48      222.50      8.78 o 
   6   8   3      114.80       88.59      6.17 o 
   7   8   3       46.37       43.83      5.28 o 
  -7   9   3       16.01        8.53      5.32 o 
  -6   9   3      108.16      123.08      6.85 o 
  -5   9   3       72.64       71.69      5.84 o 
  -4   9   3        9.68       11.40      1.88 o 
  -3   9   3      290.10      302.47      7.34 o 
  -2   9   3      148.02      148.12      4.62 o 
  -1   9   3       19.00        9.41      1.22 o 
   0   9   3     1498.76     1568.63     19.46 o 
   1   9   3      190.46      199.91      4.35 o 
   2   9   3       11.04       14.73      2.12 o 
   3   9   3      161.69      163.07      5.24 o 
   4   9   3      341.43      350.87      9.01 o 
   5   9   3        3.11        3.52      1.68 o 
   6   9   3       64.07       61.29      5.48 o 
   7   9   3       19.43       14.82      3.73 o 
  -7  10   3        2.90       -0.08      2.41 o 
  -6  10   3       17.60       14.53      3.18 o 
  -5  10   3        1.11       -0.23      1.49 o 
  -4  10   3        2.97        5.79      1.72 o 
  -3  10   3       32.56       28.73      2.46 o 
  -2  10   3        9.34        4.41      1.24 o 
  -1  10   3       87.14       88.20      6.58 o 
   0  10   3      878.26      913.67     10.39 o 
   1  10   3        7.87        3.37      0.80 o 
   2  10   3       83.85       78.45      3.05 o 
   3  10   3     1237.81     1253.71     20.87 o 
   4  10   3       34.77       31.37      3.08 o 
   5  10   3        5.43        5.69      2.05 o 
   6  10   3      166.50      177.43     10.51 o 
  -7  11   3        0.74        1.34      2.41 o 
  -6  11   3      285.07      308.94     12.72 o 
  -5  11   3       44.49       39.47      3.46 o 
  -4  11   3      190.24      182.52      6.31 o 
  -3  11   3        9.60        5.37      1.58 o 
  -2  11   3        0.17        0.34      0.99 o 
  -1  11   3        9.24        6.75      1.40 o 
   0  11   3      684.46      737.67     10.08 o 
   1  11   3     1117.49     1154.06     15.80 o 
   2  11   3        5.03        4.81      2.73 o 
   3  11   3      339.36      345.17      8.77 o 
   4  11   3       32.52       37.79      6.14 o 
   5  11   3        0.68        0.10      1.82 o 
   6  11   3       31.95       36.16      4.72 o 
  -6  12   3      207.20      194.00      7.51 o 
  -5  12   3        0.84        0.58      1.62 o 
  -4  12   3      385.69      373.44      9.55 o 
  -3  12   3       95.83      112.34      8.25 o 
  -2  12   3        0.88       -0.25      1.12 o 
  -1  12   3       30.26       21.98      2.05 o 
   0  12   3       98.73      108.00      4.53 o 
   1  12   3      247.70      274.25     15.55 o 
   2  12   3      128.49      128.21      4.80 o 
   3  12   3      110.39      100.26      4.69 o 
   4  12   3       30.65       28.80      3.04 o 
   5  12   3      263.30      272.41     14.75 o 
   6  12   3        3.04        2.86      2.75 o 
  -6  13   3        5.31        5.78      2.28 o 
  -5  13   3        6.03        7.85      2.52 o 
  -4  13   3      179.15      185.26      7.91 o 
  -3  13   3      244.34      222.89      7.02 o 
  -2  13   3      439.75      430.41      9.98 o 
  -1  13   3       87.11       74.69      3.47 o 
   0  13   3      205.37      216.73      9.15 o 
   1  13   3      435.18      455.65     12.59 o 
   2  13   3       46.20       41.78      4.06 o 
   3  13   3       26.05       23.72      2.77 o 
   4  13   3        0.85        0.99      1.72 o 
   5  13   3        0.83       -2.15      1.62 o 
  -5  14   3       36.91       44.76      3.99 o 
  -4  14   3       51.99       59.08      4.11 o 
  -3  14   3        6.80        6.02      2.26 o 
  -2  14   3        1.61        0.85      1.32 o 
  -1  14   3      623.65      630.03     11.38 o 
   0  14   3      132.89      119.56     11.05 o 
   1  14   3      221.46      226.75     13.92 o 
   2  14   3       39.24       42.54      4.26 o 
   3  14   3      943.79      935.10     27.83 o 
   4  14   3      270.45      309.20      9.30 o 
   5  14   3        3.42        2.26      2.21 o 
  -5  15   3       12.19       14.60      3.03 o 
  -4  15   3       77.38       88.71      5.14 o 
  -3  15   3       84.99       79.10      4.63 o 
  -2  15   3      384.28      390.03      8.87 o 
  -1  15   3       65.80       56.97     12.55 o 
   0  15   3      124.61      100.67      8.73 o 
   1  15   3        0.00        0.05      2.10 o 
   2  15   3        0.00        0.39      1.96 o 
   3  15   3      143.17      161.88     11.73 o 
   4  15   3        3.18        2.73      2.73 o 
  -4  16   3       39.67       38.56      3.96 o 
  -3  16   3       24.47       26.65      3.30 o 
  -2  16   3        4.99        4.53      2.75 o 
  -1  16   3        3.65        3.69      2.79 o 
   0  16   3        1.80        0.00      2.51 o 
   1  16   3      277.47      281.51     11.77 o 
   2  16   3        0.38        1.36      4.09 o 
   3  16   3       10.05        8.23      3.21 o 
  -3  17   3        8.79        8.71      2.61 o 
  -2  17   3      155.08      195.70     27.70 o 
  -1  17   3       24.40       26.76      4.78 o 
   0  17   3      100.25       92.26     18.42 o 
   1  17   3        6.70        5.32      3.09 o 
   2  17   3        4.12        9.00      4.91 o 
   3  17   3       15.56       24.56      7.64 o 
  -2  18   3      124.01      127.77     12.96 o 
  -1  18   3       26.82       22.56      4.72 o 
   0  18   3        0.81        0.79      2.82 o 
   1  18   3       16.99       21.11      4.72 o 
  -8   0   4       98.41      115.15      9.00 o 
  -6   0   4       27.79       42.34      6.28 o 
  -4   0   4     1978.31     1859.76     31.74 o 
  -2   0   4     1697.35     1626.61     27.11 o 
   0   0   4     5598.90     5805.15     89.53 o 
   2   0   4      770.23      791.05     22.38 o 
   4   0   4      182.72      197.01     10.10 o 
   6   0   4      222.34      219.93     12.55 o 
  -8   1   4       26.10       26.47      5.46 o 
  -7   1   4       27.75       36.04      2.93 o 
  -6   1   4      211.91      216.69     13.44 o 
  -5   1   4        1.61        1.67      0.85 o 
  -4   1   4      433.84      424.24      6.98 o 
  -3   1   4       43.94       62.45      2.04 o 
  -2   1   4     2273.99     2202.95     25.24 o 
  -1   1   4     1636.85     1509.86     15.88 o 
   0   1   4       34.71       27.73      1.41 o 
   1   1   4        5.30        0.73      0.63 o 
   2   1   4        7.92       11.99      1.83 o 
   3   1   4      759.75      835.80     17.37 o 
   4   1   4      292.86      310.25     14.87 o 
   5   1   4      193.30      205.33      7.91 o 
   6   1   4        4.00        1.86      2.02 o 
   7   1   4       31.59       19.24      3.19 o 
  -8   2   4       40.50       53.08      4.82 o 
  -7   2   4       65.11       71.84      4.92 o 
  -6   2   4       20.71       34.75      3.03 o 
  -5   2   4       74.63       74.52      2.76 o 
  -4   2   4      180.45      163.83      3.79 o 
  -3   2   4        1.09        0.88      0.54 o 
  -2   2   4        0.00        1.62      0.46 o 
  -1   2   4     2583.15     2649.95     26.72 o 
   0   2   4     1127.78     1119.65     13.91 o 
   1   2   4      337.25      301.45      5.16 o 
   2   2   4      558.18      688.40     14.28 o 
   3   2   4      444.16      455.01     11.19 o 
   4   2   4       49.93       50.42      5.59 o 
   5   2   4        7.93       10.79      2.51 o 
   6   2   4       13.01        8.55      2.60 o 
   7   2   4       15.96       12.19      3.34 o 
  -8   3   4       13.79        8.28      2.87 o 
  -7   3   4      111.94      133.54      6.65 o 
  -6   3   4       23.15       28.05      4.62 o 
  -5   3   4      286.43      277.34      6.63 o 
  -4   3   4      933.46      924.75     14.54 o 
  -3   3   4      379.35      460.02      8.13 o 
  -2   3   4     1025.08      943.25     10.61 o 
  -1   3   4       18.43       33.87      1.17 o 
   0   3   4       50.47       55.50      2.09 o 
   1   3   4     2634.66     2514.56     29.20 o 
   2   3   4       77.38       61.95      2.25 o 
   3   3   4     1591.67     1653.43     29.81 o 
   4   3   4        5.73        2.40      1.51 o 
   5   3   4       94.39       88.30     10.51 o 
   6   3   4      101.07       94.26      5.97 o 
   7   3   4       52.37       52.63      4.19 o 
  -8   4   4      121.80      131.31     16.78 o 
  -7   4   4        2.08        3.42      2.10 o 
  -6   4   4     2332.86     2208.01     40.13 o 
  -5   4   4       29.98       30.71      3.09 o 
  -4   4   4     3004.68     3001.97     34.45 o 
  -3   4   4        9.50        7.29      0.74 o 
  -2   4   4     1686.87     1935.14     22.66 o 
  -1   4   4       53.20       22.02      0.92 o 
   0   4   4       71.24       92.21      2.89 o 
   1   4   4     3944.43     4437.20     57.70 o 
   2   4   4       18.48       15.34      1.36 o 
   3   4   4        5.26        1.91      1.24 o 
   4   4   4        3.54        8.02      2.02 o 
   5   4   4       45.83       52.71      4.24 o 
   6   4   4       41.45       37.82      4.24 o 
   7   4   4        4.06        2.26      1.96 o 
  -8   5   4       28.37       22.14      3.95 o 
  -7   5   4       77.38       76.20      5.48 o 
  -6   5   4      589.93      588.84     15.15 o 
  -5   5   4      247.43      244.97      9.55 o 
  -4   5   4       54.72       52.78      3.57 o 
  -3   5   4       30.03       45.87      2.34 o 
  -2   5   4       14.49       18.15      0.95 o 
  -1   5   4        4.71        0.47      0.40 o 
   0   5   4        2.69       13.37      1.08 o 
   1   5   4      273.60      292.01      5.32 o 
   2   5   4      440.97      492.93      8.00 o 
   3   5   4      167.84      196.67      5.67 o 
   4   5   4      180.11      187.81      7.13 o 
   5   5   4       37.51       35.14      3.73 o 
   6   5   4      265.68      235.05     21.84 o 
   7   5   4       59.52       52.39      4.25 o 
  -8   6   4       58.94       56.33      5.39 o 
  -7   6   4        5.10        9.75      2.68 o 
  -6   6   4        7.38       12.69      2.79 o 
  -5   6   4        1.74        4.32      1.83 o 
  -4   6   4        5.84        4.21      1.51 o 
  -3   6   4      379.41      386.05      6.56 o 
  -2   6   4       15.36       25.26      1.06 o 
  -1   6   4      174.11      175.67      3.26 o 
   0   6   4     1332.38     1181.57     17.63 o 
   1   6   4     1007.58     1155.78     15.06 o 
   2   6   4       98.60      114.27      3.29 o 
   3   6   4       95.43      110.47      4.20 o 
   4   6   4      162.08      180.04      7.13 o 
   5   6   4       28.00       33.24      3.73 o 
   6   6   4        7.88        4.19      3.32 o 
   7   6   4        0.19       -2.00      2.22 o 
  -8   7   4       43.68       46.74      5.09 o 
  -7   7   4       30.41       36.97      5.73 o 
  -6   7   4       49.93       39.80      4.04 o 
  -5   7   4       37.25       31.02      3.46 o 
  -4   7   4        0.00       -0.82      0.99 o 
  -3   7   4        0.35        0.82      0.90 o 
  -2   7   4      365.98      401.08      8.08 o 
  -1   7   4     1403.18     1226.60     16.16 o 
   0   7   4     1432.24     1468.65     21.56 o 
   1   7   4      107.15       90.87      2.77 o 
   2   7   4      173.62      185.65      4.91 o 
   3   7   4      520.39      480.27     10.01 o 
   4   7   4      284.80      303.84      8.02 o 
   5   7   4       81.99       69.78      4.09 o 
   6   7   4       10.17        5.28      2.56 o 
   7   7   4        4.59        7.95      3.07 o 
  -7   8   4        2.32        0.27      2.12 o 
  -6   8   4       19.01       21.43      3.96 o 
  -5   8   4       91.62       93.46      4.41 o 
  -4   8   4      561.40      529.62     12.29 o 
  -3   8   4       71.67       75.35      3.41 o 
  -2   8   4      940.53      913.98     15.12 o 
  -1   8   4        4.52        3.68      0.68 o 
   0   8   4      302.13      268.90      5.18 o 
   1   8   4      788.41      823.60     11.76 o 
   2   8   4       19.63       19.62      1.66 o 
   3   8   4        0.25        0.09      1.18 o 
   4   8   4       43.85       45.00      3.30 o 
   5   8   4      112.39       64.94      7.09 o 
   6   8   4       37.08       25.03      3.86 o 
  -7   9   4       43.46       47.39      8.87 o 
  -6   9   4       18.55       15.13      3.18 o 
  -5   9   4        0.29       -0.27      1.26 o 
  -4   9   4        0.83        0.83      1.31 o 
  -3   9   4        0.67        0.83      1.08 o 
  -2   9   4       22.97       25.02      2.14 o 
  -1   9   4      357.18      307.08      6.81 o 
   0   9   4      181.50      173.81      4.49 o 
   1   9   4      112.38      146.54      3.82 o 
   2   9   4        0.60        1.67      0.94 o 
   3   9   4      995.58     1019.46     17.59 o 
   4   9   4      492.20      506.19     12.15 o 
   5   9   4        7.51        7.68      2.60 o 
   6   9   4        1.58       -0.58      1.96 o 
  -7  10   4       39.77       40.10      4.92 o 
  -6  10   4       30.07       30.82      4.15 o 
  -5  10   4        2.17       -0.81      1.36 o 
  -4  10   4      257.36      257.64      7.35 o 
  -3  10   4      150.55      149.97      5.19 o 
  -2  10   4        2.28        0.19      0.99 o 
  -1  10   4      179.38      198.96      4.95 o 
   0  10   4      235.11      201.83      4.97 o 
   1  10   4      170.00      170.38      4.28 o 
   2  10   4      307.71      272.79      7.25 o 
   3  10   4      561.11      550.86      9.96 o 
   4  10   4      118.65      117.50      5.22 o 
   5  10   4      155.90      173.57      6.76 o 
   6  10   4       25.60       18.24      3.84 o 
  -7  11   4        2.42        1.99      2.49 o 
  -6  11   4      188.78      181.71      7.03 o 
  -5  11   4       56.57       60.12      3.99 o 
  -4  11   4       61.64       54.94      3.62 o 
  -3  11   4       69.65       70.04      3.77 o 
  -2  11   4      348.29      317.34      7.92 o 
  -1  11   4       59.21       73.59      3.19 o 
   0  11   4      113.93       98.53      3.70 o 
   1  11   4      117.69      125.14      5.23 o 
   2  11   4        4.57        7.85      1.50 o 
   3  11   4      170.43      140.42      5.48 o 
   4  11   4       74.61       81.30      6.81 o 
   5  11   4        2.34        1.83      2.10 o 
   6  11   4       16.94       12.90      3.57 o 
  -6  12   4       30.84       28.10      3.44 o 
  -5  12   4        3.82        0.85      1.66 o 
  -4  12   4       48.59       46.21      3.57 o 
  -3  12   4      205.19      211.36      9.16 o 
  -2  12   4       93.62       96.38      3.91 o 
  -1  12   4      238.00      230.76      6.13 o 
   0  12   4      169.76      157.98      4.70 o 
   1  12   4     2962.85     3065.93     43.14 o 
   2  12   4       20.57       21.02      2.46 o 
   3  12   4       11.67        9.35      2.05 o 
   4  12   4        0.88       -1.63      1.47 o 
   5  12   4        3.37        2.74      2.03 o 
  -6  13   4       47.22       50.39      4.30 o 
  -5  13   4       18.96       14.82      2.71 o 
  -4  13   4        0.90       -0.05      1.52 o 
  -3  13   4      138.09      138.18      5.56 o 
  -2  13   4       58.01       53.70      3.27 o 
  -1  13   4        0.08        0.03      1.13 o 
   0  13   4      179.74      188.32      6.41 o 
   1  13   4      147.40      140.54      6.55 o 
   2  13   4      348.86      374.22     21.01 o 
   3  13   4      129.85      139.26      5.72 o 
   4  13   4        2.06        2.10      1.88 o 
   5  13   4        5.07        5.80      2.49 o 
  -5  14   4        0.45       -0.03      1.77 o 
  -4  14   4        3.78        2.87      1.88 o 
  -3  14   4      102.25      101.07      5.03 o 
  -2  14   4      118.85      107.39      4.46 o 
  -1  14   4       48.42       43.71      3.65 o 
   0  14   4       18.09       16.88      3.46 o 
   1  14   4       13.53       18.01      5.46 o 
   2  14   4        5.23        0.11      1.90 o 
   3  14   4       92.96       78.58      8.19 o 
   4  14   4      142.30      149.43      6.53 o 
  -5  15   4       89.50       82.79      5.30 o 
  -4  15   4        7.03       11.45      3.47 o 
  -3  15   4        8.32        4.41      1.98 o 
  -2  15   4        4.78        0.94      1.55 o 
  -1  15   4      275.94      275.65     11.29 o 
   0  15   4      381.81      377.63     13.31 o 
   1  15   4       67.39       66.38      6.41 o 
   2  15   4        4.88        3.13      2.31 o 
   3  15   4      186.87      174.45      8.59 o 
   4  15   4        5.47        2.90      3.96 o 
  -4  16   4      162.62      172.62      7.13 o 
  -3  16   4       68.18       81.18      5.83 o 
  -2  16   4        1.87       -2.22      2.68 o 
  -1  16   4       43.48       45.13      5.36 o 
   0  16   4      222.09      209.12     10.22 o 
   1  16   4       34.28       34.15      5.01 o 
   2  16   4       46.46       39.84      7.64 o 
   3  16   4        2.07       -0.97      2.56 o 
  -3  17   4       17.53       16.10      3.41 o 
  -2  17   4       29.20       27.15      4.81 o 
  -1  17   4       27.74       24.60      4.58 o 
   0  17   4       45.59       37.52      5.50 o 
   1  17   4        0.67        0.25      2.75 o 
   2  17   4       33.32       32.47      7.64 o 
  -2  18   4       85.89       78.48      9.82 o 
  -1  18   4       53.90       64.37      6.56 o 
   0  18   4        0.16       -2.73      2.99 o 
   1  18   4      148.50      176.00     10.13 o 
  -7   0   5       31.03       42.81      3.95 o 
  -5   0   5      413.10      428.60     10.71 o 
  -3   0   5        0.71        1.58      0.85 o 
  -1   0   5     2616.30     2577.18     41.97 o 
   1   0   5      136.68      184.55      5.88 o 
   3   0   5     3339.56     3525.75     82.95 o 
   5   0   5       20.51       24.83      4.91 o 
   7   0   5       77.49       69.04      8.19 o 
  -8   1   5       20.34       29.20      5.46 o 
  -7   1   5       30.49       26.49      2.78 o 
  -6   1   5       50.83       57.62      4.06 o 
  -5   1   5       73.94       71.78      2.75 o 
  -4   1   5     1007.36     1026.75     13.84 o 
  -3   1   5      262.96      255.52      4.84 o 
  -2   1   5      293.89      264.26      4.77 o 
  -1   1   5        4.49        3.74      0.70 o 
   0   1   5      117.24      176.21      3.88 o 
   1   1   5      635.86      625.77      9.38 o 
   2   1   5      301.64      337.68      9.07 o 
   3   1   5       78.03       89.49      4.62 o 
   4   1   5        6.72        7.20      2.02 o 
   5   1   5        4.00        3.40      1.90 o 
   6   1   5       10.56        5.86      3.68 o 
   7   1   5       79.97       92.74     12.28 o 
  -8   2   5       47.77       45.07      4.53 o 
  -7   2   5       86.99       99.48      8.46 o 
  -6   2   5      211.20      225.63      6.38 o 
  -5   2   5        7.07        5.62      1.11 o 
  -4   2   5        0.07        0.17      0.66 o 
  -3   2   5     1429.26     1393.77     17.35 o 
  -2   2   5      846.50      882.95     11.66 o 
  -1   2   5     2998.16     2951.68     33.56 o 
   0   2   5     1775.20     1763.53     18.91 o 
   1   2   5      931.55     1129.16     17.22 o 
   2   2   5      290.90      302.94     21.15 o 
   3   2   5      552.45      599.20     24.42 o 
   4   2   5      107.17      104.30     10.23 o 
   5   2   5      110.48      115.46      6.27 o 
   6   2   5       32.44       35.53      8.19 o 
   7   2   5       44.98       40.61      5.01 o 
  -8   3   5       20.59       31.81      4.23 o 
  -7   3   5        3.13        2.78      2.46 o 
  -6   3   5       84.12       85.55      5.11 o 
  -5   3   5       37.46       25.96      1.82 o 
  -4   3   5      776.11      745.58     10.70 o 
  -3   3   5      410.92      437.78      6.92 o 
  -2   3   5       67.56       41.13      1.78 o 
  -1   3   5      956.84     1053.53     10.82 o 
   0   3   5      781.56      669.39      9.58 o 
   1   3   5     1040.46     1231.20     15.89 o 
   2   3   5      226.36      227.91      5.78 o 
   3   3   5      133.49      113.98      5.21 o 
   4   3   5       79.11       97.09     14.33 o 
   5   3   5       53.12       51.39      4.44 o 
   6   3   5      987.66      941.97    108.33 o 
   7   3   5       24.23       24.34      3.40 o 
  -8   4   5        2.39        1.28      2.59 o 
  -7   4   5       97.57      112.53      6.27 o 
  -6   4   5       35.61       37.18      3.86 o 
  -5   4   5       10.70       10.27      2.21 o 
  -4   4   5        0.00        0.27      0.64 o 
  -3   4   5       32.80       30.50      3.29 o 
  -2   4   5       30.97       41.32      3.74 o 
  -1   4   5     3103.77     2881.97     85.24 o 
   0   4   5     1435.11     1565.38     23.79 o 
   1   4   5        3.70        3.30      0.80 o 
   2   4   5     1088.54     1246.57     16.57 o 
   3   4   5      643.92      678.09     15.53 o 
   4   4   5       36.87       39.70      3.76 o 
   5   4   5        0.51        0.14      1.74 o 
   6   4   5        0.20       -0.14      2.32 o 
   7   4   5       53.10       44.56      4.16 o 
  -8   5   5        7.19        2.59      2.51 o 
  -7   5   5        0.01       -1.09      2.73 o 
  -6   5   5      541.53      525.41     14.09 o 
  -5   5   5       42.88       40.22      3.57 o 
  -4   5   5       26.05       18.56      2.51 o 
  -3   5   5       20.16       12.75      1.37 o 
  -2   5   5       90.61       63.63      2.24 o 
  -1   5   5     1499.81     1544.31     17.03 o 
   0   5   5     2154.72     2293.74     27.21 o 
   1   5   5     1013.37     1163.80     15.44 o 
   2   5   5      284.12      257.25      5.42 o 
   3   5   5        9.54       14.97      3.27 o 
   4   5   5       27.60       24.01      4.64 o 
   5   5   5      197.50      192.97     11.87 o 
   6   5   5      609.65      639.42     17.35 o 
   7   5   5       13.94       14.10      2.96 o 
  -8   6   5      110.87      104.93      6.95 o 
  -7   6   5       23.70       21.66      3.57 o 
  -6   6   5      340.42      323.10     10.61 o 
  -5   6   5        0.05        0.91      1.44 o 
  -4   6   5        8.81        7.82      2.34 o 
  -3   6   5      238.00      220.27      4.59 o 
  -2   6   5      474.29      462.48      7.12 o 
  -1   6   5        5.63        2.18      0.76 o 
   0   6   5      579.88      671.25      9.87 o 
   1   6   5        0.55       -0.53      0.60 o 
   2   6   5       54.12       39.51      2.18 o 
   3   6   5       96.46       85.77      4.14 o 
   4   6   5      386.13      406.88     11.86 o 
   5   6   5        7.24        3.14      2.12 o 
   6   6   5       80.34       82.25      6.08 o 
  -8   7   5        0.39        0.96      2.41 o 
  -7   7   5       63.95       62.62      5.30 o 
  -6   7   5        7.96       10.87      4.09 o 
  -5   7   5      251.25      240.02      8.78 o 
  -4   7   5     1457.99     1453.27     22.73 o 
  -3   7   5       25.32       27.62      2.24 o 
  -2   7   5      140.68      105.12      3.71 o 
  -1   7   5      119.68      144.23      3.13 o 
   0   7   5      113.76      124.96      3.35 o 
   1   7   5      932.06      948.99     13.35 o 
   2   7   5      437.80      472.90      8.31 o 
   3   7   5      308.81      347.93      8.45 o 
   4   7   5       83.83       81.28      7.23 o 
   5   7   5       39.77       39.18      4.34 o 
   6   7   5        9.12       11.77      3.26 o 
  -7   8   5       32.38       30.69      4.78 o 
  -6   8   5      257.78      247.28      9.65 o 
  -5   8   5       35.83       29.95      3.33 o 
  -4   8   5        2.09        1.31      1.27 o 
  -3   8   5      155.10      132.35      4.55 o 
  -2   8   5       17.05       17.16      1.88 o 
  -1   8   5      788.98      694.41     10.77 o 
   0   8   5      379.35      386.14      8.23 o 
   1   8   5      271.18      264.65      5.57 o 
   2   8   5       19.46       19.57      1.81 o 
   3   8   5     1146.23     1183.55     19.84 o 
   4   8   5        9.77        6.10      1.88 o 
   5   8   5        8.19        6.50      2.75 o 
   6   8   5       33.03       29.55      4.78 o 
  -7   9   5        2.50       -1.28      2.21 o 
  -6   9   5       17.95       20.41      3.46 o 
  -5   9   5       26.15       34.78      3.14 o 
  -4   9   5      193.30      165.24      5.61 o 
  -3   9   5       71.58       89.19      3.88 o 
  -2   9   5      548.38      495.38     10.08 o 
  -1   9   5      133.96      128.47      5.24 o 
   0   9   5      272.66      255.07      9.86 o 
   1   9   5        9.29        8.38      1.32 o 
   2   9   5      263.54      251.68      8.19 o 
   3   9   5       81.84       87.60      4.25 o 
   4   9   5        0.18        0.32      1.56 o 
   5   9   5        0.08        0.08      1.90 o 
   6   9   5       69.49       66.67      5.98 o 
  -7  10   5       39.71       42.84      5.02 o 
  -6  10   5       20.14       23.35      3.86 o 
  -5  10   5       64.16       57.10      3.83 o 
  -4  10   5        0.39       -0.11      1.36 o 
  -3  10   5      162.64      140.97      5.08 o 
  -2  10   5     1062.15     1093.85     16.01 o 
  -1  10   5     2179.01     2145.26     27.36 o 
   0  10   5       39.11       37.95      2.35 o 
   1  10   5      351.60      338.65      7.06 o 
   2  10   5      498.56      546.78     11.30 o 
   3  10   5      411.77      437.95     10.25 o 
   4  10   5        0.36        0.53      2.02 o 
   5  10   5       92.52       94.32      6.37 o 
   6  10   5       80.52      107.91      7.41 o 
  -7  11   5       35.07       43.54      5.30 o 
  -6  11   5        0.18        2.72      2.41 o 
  -5  11   5       91.47       83.09      4.72 o 
  -4  11   5      346.43      331.47      8.76 o 
  -3  11   5      342.51      330.30      8.50 o 
  -2  11   5        1.76        0.79      1.19 o 
  -1  11   5      952.85     1018.19     15.28 o 
   0  11   5       27.95       25.09      2.12 o 
   1  11   5     1223.30     1224.76     21.70 o 
   2  11   5       57.60       60.21      4.61 o 
   3  11   5       36.74       45.15      4.31 o 
   4  11   5      421.88      421.74     13.49 o 
   5  11   5        0.06        0.35      1.79 o 
  -6  12   5       20.31        8.70      5.20 o 
  -5  12   5      213.31      242.20     10.25 o 
  -4  12   5       32.79       24.86      2.88 o 
  -3  12   5        8.91        4.15      1.66 o 
  -2  12   5      375.56      375.10      8.12 o 
  -1  12   5      348.92      342.71      7.58 o 
   0  12   5      352.08      348.26      7.45 o 
   1  12   5       59.30       54.82      4.46 o 
   2  12   5      711.89      802.85     19.33 o 
   3  12   5       22.42       10.00      3.37 o 
   4  12   5       74.03       78.00      4.77 o 
   5  12   5       16.10       12.11      3.43 o 
  -6  13   5       34.02       32.13      3.82 o 
  -5  13   5      139.29      130.46      6.03 o 
  -4  13   5        4.30        1.79      1.77 o 
  -3  13   5        1.74        1.30      1.62 o 
  -2  13   5       13.06        5.14      1.62 o 
  -1  13   5      573.53      591.27     10.94 o 
   0  13   5      121.56      117.17      6.41 o 
   2  13   5      152.39      150.50      7.26 o 
   3  13   5       45.22       41.49      3.60 o 
   4  13   5       35.64       33.80      3.73 o 
  -5  14   5        2.47        2.68      2.12 o 
  -4  14   5       24.57       20.03      3.04 o 
  -3  14   5      238.29      255.60      8.47 o 
  -2  14   5        8.61        1.39      1.53 o 
  -1  14   5       90.65       91.46      4.14 o 
   0  14   5       48.24       56.58     10.78 o 
   1  14   5       13.04       10.37      4.64 o 
   2  14   5        0.55       -1.57      2.11 o 
   3  14   5       68.09       70.24      5.77 o 
   4  14   5       98.82      104.48      7.14 o 
  -5  15   5       21.79       14.89      2.96 o 
  -4  15   5      275.91      306.95      9.55 o 
  -3  15   5       39.01       32.76      3.11 o 
  -2  15   5      115.89      118.44      4.94 o 
  -1  15   5        3.74        5.20      2.12 o 
   0  15   5      251.21      242.40     10.61 o 
   1  15   5      320.69      332.20     19.78 o 
   2  15   5       42.45       37.66      7.37 o 
   3  15   5       44.60       42.67      4.92 o 
  -4  16   5       10.99       11.61      3.25 o 
  -3  16   5        6.99        6.30      2.10 o 
  -2  16   5        2.54        0.80      2.12 o 
  -1  16   5      472.41      491.28     16.09 o 
   0  16   5        0.17        0.55      2.79 o 
   1  16   5        1.10        3.27      2.89 o 
   2  16   5       32.18       23.74      6.55 o 
   3  16   5       72.41       79.24      6.43 o 
  -3  17   5       24.76       31.47      3.38 o 
  -2  17   5      156.53      175.93      9.73 o 
  -1  17   5       39.64       46.88      5.67 o 
   0  17   5      114.50      140.25      8.96 o 
   1  17   5       98.36       96.07      7.81 o 
  -6   0   6      176.41      184.47      7.13 o 
  -4   0   6     2118.42     2191.59     37.53 o 
  -2   0   6     1151.15     1289.06     23.25 o 
   0   0   6      879.54      748.38     12.66 o 
   2   0   6     1325.38     1241.28     34.38 o 
   4   0   6      597.79      586.94     21.28 o 
   6   0   6      119.66      114.88     10.10 o 
  -8   1   6       21.50       22.65      5.18 o 
  -7   1   6       25.78       27.08      2.81 o 
  -6   1   6       66.87       60.47      3.00 o 
  -5   1   6      367.24      354.30      6.84 o 
  -4   1   6       20.61       27.59      2.56 o 
  -3   1   6     1513.78     1649.03     20.39 o 
  -2   1   6      371.56      348.78      6.14 o 
  -1   1   6     5601.57     5364.25     59.62 o 
   0   1   6       61.47       51.49      2.35 o 
   1   1   6      963.42      905.69     21.31 o 
   2   1   6     1523.34     1523.43     40.38 o 
   3   1   6     1062.81     1013.28     21.32 o 
   4   1   6      133.47      129.78      6.37 o 
   5   1   6      211.90      222.98      9.14 o 
   6   1   6        0.65        0.56      2.21 o 
   7   1   6       42.55       44.07      5.40 o 
  -8   2   6      163.44      161.56      7.91 o 
  -7   2   6       55.17       62.64     11.46 o 
  -6   2   6        0.18       -0.67      1.18 o 
  -5   2   6        9.62       10.61      1.41 o 
  -4   2   6      249.15      243.41      5.13 o 
  -3   2   6      118.68      124.56      3.33 o 
  -2   2   6       36.08       32.55      1.68 o 
  -1   2   6      145.72      179.32      3.33 o 
   0   2   6     3450.55     3647.88     37.26 o 
   1   2   6       17.31       20.35      1.94 o 
   2   2   6      498.53      513.94     12.64 o 
   3   2   6      218.76      222.63      8.01 o 
   4   2   6       44.80       39.17      3.95 o 
   5   2   6        8.78       10.62      2.99 o 
   6   2   6      214.61      226.20      9.74 o 
   7   2   6        0.81        0.41      2.89 o 
  -8   3   6       48.86       45.18      4.72 o 
  -7   3   6        1.97        3.53      4.64 o 
  -6   3   6       57.66       70.47      4.91 o 
  -5   3   6      344.25      330.82      6.55 o 
  -4   3   6      366.64      358.09      6.50 o 
  -3   3   6      179.84      186.90      4.16 o 
  -2   3   6      504.25      546.91      8.40 o 
  -1   3   6      207.30      247.42      3.61 o 
   0   3   6     1221.87     1312.63     16.76 o 
   1   3   6       93.95       92.44      2.93 o 
   2   3   6       42.45       50.74      2.88 o 
   3   3   6        1.61        3.41      1.74 o 
   4   3   6      613.35      631.00     16.01 o 
   5   3   6      175.04      184.90     13.51 o 
   6   3   6        9.86        6.41      2.89 o 
  -8   4   6        0.01        0.00      3.41 o 
  -7   4   6        6.84        6.44      2.49 o 
  -6   4   6        0.03        0.00      1.74 o 
  -5   4   6       97.52      110.57      5.59 o 
  -4   4   6       40.23       34.62      2.32 o 
  -3   4   6       48.36       55.68      2.20 o 
  -2   4   6        0.86        1.52      0.58 o 
  -1   4   6     1652.75     1810.45     17.88 o 
   0   4   6       44.90       28.48      2.05 o 
   1   4   6      101.71      105.78      3.19 o 
   2   4   6      189.07      187.80      5.46 o 
   3   4   6      272.58      315.85     12.42 o 
   4   4   6     1637.14     1645.40     45.84 o 
   5   4   6       30.33       24.03      7.78 o 
   6   4   6      197.44      196.85      9.26 o 
  -8   5   6       57.84       52.65      5.30 o 
  -7   5   6        3.18        2.77      2.41 o 
  -6   5   6      137.39      137.89      6.65 o 
  -5   5   6      371.81      372.76     11.08 o 
  -4   5   6      434.41      444.04     11.87 o 
  -3   5   6       22.15       14.29      1.60 o 
  -2   5   6      330.43      306.14      4.90 o 
  -1   5   6     2815.77     2834.38     29.50 o 
   0   5   6        0.11       -0.10      0.57 o 
   1   5   6      630.49      667.18     10.33 o 
   2   5   6       52.29       56.49      2.61 o 
   3   5   6      391.74      408.34     13.23 o 
   4   5   6      430.72      427.95     16.10 o 
   5   5   6        0.39       -0.41      2.12 o 
   6   5   6       73.40       73.20      6.17 o 
  -8   6   6      475.10      482.64     15.34 o 
  -7   6   6       50.15       38.75      4.91 o 
  -6   6   6        0.30        0.33      1.83 o 
  -5   6   6       21.16       16.22      2.79 o 
  -4   6   6      364.94      367.74     10.80 o 
  -3   6   6        7.72        5.42      1.00 o 
  -2   6   6     1425.20     1437.88     16.14 o 
  -1   6   6        0.17        0.00      0.58 o 
   0   6   6      500.96      489.56      8.31 o 
   1   6   6      217.91      249.89      5.49 o 
   2   6   6      714.80      715.43     11.39 o 
   3   6   6       23.36       23.74      2.56 o 
   4   6   6       33.75       23.74      3.37 o 
   5   6   6       17.50       18.81      4.09 o 
   6   6   6      187.49      208.96      9.62 o 
  -7   7   6       12.01       21.94      4.91 o 
  -6   7   6        0.58       -1.36      1.74 o 
  -5   7   6      411.49      428.01     23.33 o 
  -4   7   6       63.02       56.60      3.29 o 
  -3   7   6      267.20      273.45      6.77 o 
  -2   7   6       85.30       68.97      2.71 o 
  -1   7   6     3375.32     3418.16     40.14 o 
   0   7   6        0.44       -0.12      0.68 o 
   1   7   6     1463.28     1528.19     20.08 o 
   2   7   6      700.25      736.89     11.76 o 
   3   7   6      929.24      968.76     17.28 o 
   4   7   6        0.82        1.76      2.21 o 
   5   7   6      163.47      183.58     19.78 o 
   6   7   6       29.34       34.11      7.64 o 
  -7   8   6       10.23        4.62      2.79 o 
  -6   8   6      100.85      100.68      9.00 o 
  -5   8   6        4.35        3.47      4.78 o 
  -4   8   6     1115.27     1143.40     19.24 o 
  -3   8   6      246.37      270.61      8.06 o 
  -2   8   6       68.61       79.11      4.10 o 
  -1   8   6      150.30      174.23      5.12 o 
   0   8   6      859.79      885.19     19.61 o 
   1   8   6       86.50       68.03      3.19 o 
   2   8   6      336.71      327.82      6.98 o 
   3   8   6        7.89        8.86      1.67 o 
   4   8   6      106.95      115.07      6.44 o 
   5   8   6       87.14       92.50      7.09 o 
   6   8   6       65.79       76.74      6.37 o 
  -7   9   6        4.15        7.50      2.89 o 
  -6   9   6        1.62        1.64      2.12 o 
  -5   9   6      125.89      133.09      6.95 o 
  -4   9   6       20.85       17.93      2.37 o 
  -3   9   6      975.98      994.07     17.15 o 
  -2   9   6       77.97       86.74      3.32 o 
  -1   9   6       73.18       67.08      2.96 o 
   0   9   6       39.91       35.14      3.36 o 
   1   9   6      787.71      876.13     13.21 o 
   2   9   6      722.36      769.28     12.36 o 
   3   9   6       34.27       28.32      2.91 o 
   4   9   6        3.89        2.99      1.94 o 
   5   9   6      118.38      119.79     10.37 o 
  -7  10   6        7.44        5.07      2.95 o 
  -6  10   6       15.15       12.77      3.07 o 
  -5  10   6       47.08       47.62      5.46 o 
  -4  10   6       13.44       14.84      3.63 o 
  -3  10   6      347.55      345.46      8.53 o 
  -2  10   6       94.77       90.31      5.44 o 
  -1  10   6      512.99      498.11      9.13 o 
   0  10   6      665.72      692.10     11.47 o 
   1  10   6        6.88        9.57      1.53 o 
   2  10   6      192.76      207.25      6.59 o 
   3  10   6      153.61      147.20      5.71 o 
   4  10   6       57.61       66.43      5.50 o 
   5  10   6       10.73        2.87      3.14 o 
  -6  11   6        8.81        8.06      3.82 o 
  -5  11   6        0.13        0.27      3.00 o 
  -4  11   6       13.37       13.07      2.31 o 
  -3  11   6      210.45      203.25      6.56 o 
  -2  11   6        0.46        0.82      1.25 o 
  -1  11   6        9.01        4.65      1.43 o 
   0  11   6      837.84      860.92     13.72 o 
   1  11   6       47.59       46.09      3.24 o 
   2  11   6      239.35      208.63      6.77 o 
   3  11   6       60.34       54.60      4.81 o 
   4  11   6       56.42       53.87      5.28 o 
   5  11   6      140.59      151.99     11.73 o 
  -6  12   6        0.96        0.00      2.46 o 
  -5  12   6       26.56       24.31      4.05 o 
  -4  12   6        1.07        0.17      1.83 o 
  -3  12   6        1.79       -1.02      1.36 o 
  -2  12   6      313.97      328.13      7.62 o 
  -1  12   6      624.63      637.37     11.41 o 
   0  12   6       21.09       26.58      2.42 o 
   1  12   6       17.57       24.05      6.69 o 
   2  12   6      191.66      211.88      8.93 o 
   3  12   6      353.58      379.51     16.51 o 
   4  12   6      180.54      195.99      7.45 o 
  -5  13   6      181.67      192.15      9.26 o 
  -4  13   6       35.11       31.35      9.69 o 
  -3  13   6       42.15       36.21      2.96 o 
  -2  13   6        9.07        6.97      2.95 o 
  -1  13   6     1261.10     1294.94     19.21 o 
   0  13   6       30.40       37.81      3.45 o 
   1  13   6      104.77       85.33      5.78 o 
   2  13   6      173.28      182.00     12.82 o 
   3  13   6       88.50       84.16      7.64 o 
   4  13   6        0.19        0.66      1.83 o 
  -5  14   6       15.77       17.98      6.55 o 
  -4  14   6      373.35      387.21     13.31 o 
  -3  14   6       25.00       22.54      3.14 o 
  -2  14   6      139.06      163.69      5.62 o 
  -1  14   6       58.40       52.00      3.35 o 
   0  14   6       72.02       70.15      4.53 o 
   1  14   6      116.16      128.79     10.91 o 
   2  14   6      173.67      198.74      9.09 o 
   3  14   6        3.89        1.39      2.56 o 
  -4  15   6        0.37        0.68      2.51 o 
  -3  15   6       40.05       43.15      3.95 o 
  -2  15   6        1.48        0.92      1.66 o 
  -1  15   6      149.84      160.64      6.69 o 
   0  15   6        0.13        0.55      2.68 o 
   1  15   6      573.57      630.79     18.43 o 
   2  15   6        4.14        9.28      4.91 o 
   3  15   6      233.39      260.87     12.55 o 
  -3  16   6       69.82       97.89      5.67 o 
  -2  16   6       73.81       86.68      8.38 o 
  -1  16   6        4.81        5.61      3.27 o 
   0  16   6       67.83       68.18      6.36 o 
   1  16   6       21.44       18.47      4.43 o 
   2  16   6       35.26       29.47      7.37 o 
  -2  17   6        9.64       12.28      6.55 o 
  -1  17   6        1.45        1.84      3.18 o 
   0  17   6        6.03        6.19      3.61 o 
  -7   0   7      154.88      158.11      7.23 o 
  -5   0   7      448.82      463.59     11.87 o 
  -3   0   7      321.26      322.09      8.78 o 
  -1   0   7      533.31      446.44     10.90 o 
   1   0   7     1969.02     1856.61     33.67 o 
   3   0   7      286.56      212.57     11.73 o 
   5   0   7        3.06        5.73      3.55 o 
  -8   1   7       17.50       11.19      4.64 o 
  -7   1   7        9.59       14.87      6.55 o 
  -6   1   7       52.85       45.96      2.84 o 
  -5   1   7       33.35       37.37      2.34 o 
  -4   1   7      269.71      267.73      5.69 o 
  -3   1   7     1224.11     1184.57     15.82 o 
  -2   1   7      756.27      808.37     11.73 o 
  -1   1   7       20.00       23.41      3.07 o 
   0   1   7      757.68      676.68     10.61 o 
   1   1   7       73.65       58.58      2.76 o 
   2   1   7     1190.81     1045.62     21.90 o 
   3   1   7      563.61      577.79     14.95 o 
   4   1   7        7.57        2.59      3.00 o 
   5   1   7      334.22      338.36     11.87 o 
   6   1   7       39.88       40.39      6.28 o 
  -8   2   7       13.25        9.82      3.09 o 
  -7   2   7        5.86        1.77      2.12 o 
  -6   2   7        0.26       -1.50      1.74 o 
  -5   2   7      464.57      468.33      8.43 o 
  -4   2   7        0.03        1.40      0.87 o 
  -3   2   7      298.39      310.21      9.42 o 
  -2   2   7      120.46      161.25      4.57 o 
  -1   2   7     2227.79     2263.57     24.23 o 
   0   2   7       17.21       12.92      1.49 o 
   1   2   7      825.50      948.31     16.17 o 
   2   2   7      195.90      179.22      5.78 o 
   3   2   7      297.05      297.84     12.42 o 
   4   2   7      316.01      329.20     11.09 o 
   5   2   7      555.82      599.08     16.69 o 
   6   2   7        1.58        2.44      2.75 o 
  -8   3   7       23.92       27.59      7.64 o 
  -7   3   7        0.63        1.79      2.10 o 
  -6   3   7       19.93       22.87      5.87 o 
  -5   3   7        8.23        8.45      1.68 o 
  -4   3   7      112.17      105.43      3.40 o 
  -3   3   7      352.89      342.66      6.45 o 
  -2   3   7      355.05      350.32      6.27 o 
  -1   3   7      132.87      111.26      2.77 o 
   0   3   7       15.46       14.10      2.05 o 
   1   3   7        0.63        1.57      1.04 o 
   2   3   7      567.80      476.69     41.04 o 
   3   3   7       40.56       36.16      3.84 o 
   4   3   7       78.21       68.94      5.20 o 
   5   3   7       63.49       38.13     25.92 o 
   6   3   7      105.76      107.10      7.23 o 
  -8   4   7        0.43        2.36      2.60 o 
  -7   4   7       83.59       70.48      5.50 o 
  -6   4   7        6.76        6.77      2.41 o 
  -5   4   7       21.23       28.08      3.37 o 
  -4   4   7       46.80       39.79      2.84 o 
  -3   4   7        0.56        1.64      0.87 o 
  -2   4   7        3.95        2.00      0.69 o 
  -1   4   7       48.85       62.40      2.18 o 
   0   4   7       49.55       57.98      2.56 o 
   1   4   7        0.03        1.01      0.78 o 
   2   4   7       53.54       51.45      3.44 o 
   3   4   7        6.42        2.70      1.83 o 
   4   4   7       80.21       95.04      6.08 o 
   5   4   7       69.33       74.90      5.98 o 
   6   4   7        5.58        6.89      3.37 o 
  -8   5   7       24.65       19.70      3.92 o 
  -7   5   7       12.23        5.93      4.78 o 
  -6   5   7       66.69       61.58      5.02 o 
  -5   5   7       74.11       76.95      5.11 o 
  -4   5   7      156.36      174.58      7.14 o 
  -3   5   7      343.10      328.51      7.57 o 
  -2   5   7        3.22        1.80      0.78 o 
  -1   5   7      122.43      132.98      5.17 o 
   0   5   7      238.85      226.82      6.13 o 
   1   5   7      321.85      341.82     15.90 o 
   2   5   7      425.94      384.42      7.66 o 
   3   5   7        4.82        1.35      1.83 o 
   4   5   7      125.42      116.86      6.83 o 
   5   5   7        0.89        3.71      2.29 o 
   6   5   7      162.81      196.79     12.82 o 
  -7   6   7       83.96       91.57     11.87 o 
  -6   6   7        3.76        1.99      2.21 o 
  -5   6   7      123.32      127.51      6.46 o 
  -4   6   7       15.91        8.03      3.14 o 
  -3   6   7      678.65      746.89     14.07 o 
  -2   6   7      174.68      187.97      4.51 o 
  -1   6   7      209.16      198.36      5.75 o 
   0   6   7      674.33      751.25     11.41 o 
   1   6   7       51.35       51.40      2.61 o 
   2   6   7      245.94      245.29      5.92 o 
   3   6   7      522.24      490.95     13.70 o 
   4   6   7      173.19      142.15      8.87 o 
   5   6   7       56.16       50.30      5.30 o 
   6   6   7       31.85       27.11      6.41 o 
  -7   7   7        1.42       -0.50      2.73 o 
  -6   7   7      153.65      159.10      7.81 o 
  -5   7   7      112.24      118.90      6.36 o 
  -4   7   7      177.64      190.92      7.91 o 
  -3   7   7      199.95      193.62      7.43 o 
  -2   7   7        0.00        0.97      0.99 o 
  -1   7   7      105.56      124.46      4.50 o 
   0   7   7      533.11      564.09      9.46 o 
   1   7   7      468.36      513.78     10.64 o 
   2   7   7      408.67      400.12      8.11 o 
   3   7   7      177.03      158.63      7.50 o 
   4   7   7       60.87       69.76      5.40 o 
   5   7   7      283.59      304.50     11.58 o 
  -7   8   7       62.67       52.88      5.40 o 
  -6   8   7        0.00        0.56      2.02 o 
  -5   8   7      385.74      409.29     12.83 o 
  -4   8   7      354.40      351.67     18.69 o 
  -3   8   7       22.82       19.16      2.87 o 
  -2   8   7       50.50       66.81      3.52 o 
  -1   8   7     1548.37     1641.91     25.20 o 
   0   8   7       18.04       21.89      1.88 o 
   1   8   7      312.26      328.49      8.94 o 
   2   8   7       20.90       11.49      3.63 o 
   3   8   7      221.73      232.18      8.03 o 
   4   8   7      200.06      236.31      9.55 o 
   5   8   7      144.89      182.49      9.04 o 
  -7   9   7      131.15      139.83      8.20 o 
  -6   9   7        2.81        3.31      2.29 o 
  -5   9   7       63.52       58.42      5.11 o 
  -4   9   7       27.79       24.18      3.57 o 
  -3   9   7      812.34      798.70     19.65 o 
  -2   9   7      996.53     1007.18     17.64 o 
  -1   9   7      179.79      171.76      5.67 o 
   0   9   7      156.73      158.13      7.17 o 
   1   9   7       14.01       13.66      3.07 o 
   2   9   7       16.14       17.25      2.10 o 
   3   9   7      374.00      389.34     10.03 o 
   4   9   7        8.95        8.46      3.09 o 
   5   9   7       92.21       85.95      9.28 o 
  -6  10   7       14.32       12.80      3.14 o 
  -5  10   7      187.24      185.53      8.68 o 
  -4  10   7      127.92      136.29      7.50 o 
  -3  10   7      422.05      404.40     12.16 o 
  -2  10   7      163.43      164.55      5.93 o 
  -1  10   7      480.82      507.80     11.07 o 
   0  10   7       12.66        9.22      1.92 o 
   1  10   7      115.29       94.30      4.55 o 
   2  10   7       16.64       20.46      5.53 o 
   3  10   7       59.16       58.85      4.09 o 
   4  10   7        0.19        2.21      2.10 o 
   5  10   7      140.98      151.44     12.28 o 
  -6  11   7        0.92        1.09      2.51 o 
  -5  11   7        0.10       -0.66      2.46 o 
  -4  11   7      177.02      182.45      8.30 o 
  -3  11   7       28.03       27.61      4.04 o 
  -2  11   7      185.60      210.33     12.72 o 
  -1  11   7        2.74       -1.03      1.36 o 
   0  11   7       43.50       29.13      3.10 o 
   1  11   7       40.18       53.75      3.71 o 
   2  11   7      592.58      680.25     14.09 o 
   3  11   7       30.84       33.10      3.46 o 
   4  11   7        2.71       -1.74      2.68 o 
  -6  12   7       52.69       60.05      8.60 o 
  -5  12   7       28.51       19.74      3.86 o 
  -4  12   7        0.06       -0.62      1.83 o 
  -3  12   7       47.15       56.10      4.21 o 
  -2  12   7       78.67       89.48      4.75 o 
  -1  12   7      228.13      187.97      6.56 o 
   0  12   7      247.84      248.21      7.54 o 
   1  12   7        2.02        1.64      2.29 o 
   2  12   7       94.21       85.93      6.08 o 
   3  12   7       16.87       20.17      3.76 o 
   4  12   7      110.84      111.61      7.52 o 
  -5  13   7        9.70       10.54      3.27 o 
  -4  13   7       56.04       61.60      5.50 o 
  -3  13   7        1.86        1.40      1.74 o 
  -2  13   7       20.59       16.79      3.25 o 
  -1  13   7       72.67       65.66      4.98 o 
   0  13   7      703.33      752.90     21.24 o 
   1  13   7       16.38       11.85      4.37 o 
   2  13   7        0.16        2.18      3.82 o 
   3  13   7        1.54        4.64      4.37 o 
  -5  14   7       42.37       41.44      5.09 o 
  -4  14   7       24.68       26.53      4.34 o 
  -3  14   7      148.85      171.82      7.01 o 
  -2  14   7       23.20       20.18      3.54 o 
  -1  14   7       66.89       67.94      4.39 o 
   0  14   7      378.35      440.75     13.94 o 
   1  14   7      102.73      142.98     11.73 o 
   2  14   7       76.31       66.03      8.73 o 
   3  14   7       39.11       41.81      5.20 o 
  -4  15   7       47.04       52.93      4.82 o 
  -3  15   7      290.08      270.99     29.85 o 
  -2  15   7        1.35        2.09      1.97 o 
  -1  15   7       33.90       28.09      4.50 o 
   0  15   7       56.03       57.03      8.46 o 
   1  15   7       28.59       41.20      7.37 o 
   2  15   7       25.08       26.47      7.09 o 
  -3  16   7       87.53       72.42      5.10 o 
  -2  16   7       16.25       18.53      3.28 o 
  -1  16   7      368.35      393.75     20.74 o 
   0  16   7        4.67        4.37      5.46 o 
   1  16   7        9.14       13.64      6.00 o 
  -6   0   8        5.40        6.56      2.29 o 
  -4   0   8      464.20      488.80     17.74 o 
  -2   0   8      347.26      375.04     10.13 o 
   0   0   8        8.58       15.37      3.00 o 
   2   0   8      145.39      167.00     10.37 o 
   4   0   8      291.82      296.88     15.55 o 
   6   0   8        0.03       -2.46      4.09 o 
  -7   1   8        7.10        8.97      3.00 o 
  -6   1   8       14.70       15.34      2.01 o 
  -5   1   8       45.59       47.78      2.69 o 
  -4   1   8       15.57       16.94      1.77 o 
  -3   1   8       82.82       80.74      3.86 o 
  -2   1   8      151.73      160.81      4.33 o 
  -1   1   8      133.69      130.72      3.92 o 
   0   1   8      461.76      493.44      9.00 o 
   1   1   8        1.07        3.60      1.22 o 
   2   1   8      215.31      202.16     14.87 o 
   3   1   8     1094.66     1071.20     23.82 o 
   4   1   8       29.59       21.73      5.18 o 
   5   1   8        0.55       -3.00      2.32 o 
   6   1   8        3.42        9.52      3.53 o 
  -8   2   8       16.24       17.17      3.73 o 
  -7   2   8       18.17       19.06      7.50 o 
  -6   2   8        0.74       -0.19      1.63 o 
  -5   2   8       77.41       68.42      3.33 o 
  -4   2   8       62.20       64.36      4.13 o 
  -3   2   8      183.13      187.01      4.72 o 
  -2   2   8       21.32       15.55      1.52 o 
  -1   2   8       32.08       29.83      3.21 o 
   0   2   8      217.39      195.98      5.08 o 
   1   2   8       88.35      100.85      5.49 o 
   2   2   8      379.43      389.43      9.50 o 
   3   2   8      902.04      857.03     20.26 o 
   4   2   8      138.01      132.53      7.32 o 
   5   2   8       72.82       65.69      5.98 o 
   6   2   8        5.98        0.69      3.18 o 
  -8   3   8       11.35       12.67      6.82 o 
  -7   3   8        5.13        0.86      2.73 o 
  -6   3   8       19.74       26.56      5.87 o 
  -5   3   8      148.33      126.35      4.91 o 
  -4   3   8        0.07        0.35      0.90 o 
  -3   3   8      131.35      128.81      4.06 o 
  -2   3   8       21.31       23.49      2.32 o 
  -1   3   8      256.98      240.45      5.55 o 
   0   3   8       64.50       45.62      8.16 o 
   1   3   8       16.58       20.89      2.41 o 
   2   3   8      108.12       95.67      4.51 o 
   3   3   8       43.47       41.32      4.34 o 
   4   3   8      214.24      198.24      8.96 o 
   5   3   8       72.42       52.71      5.50 o 
   6   3   8       16.97       14.23      4.12 o 
  -7   4   8        2.88        4.82      3.55 o 
  -6   4   8       53.00       40.91      4.34 o 
  -5   4   8       50.93       59.81      4.63 o 
  -4   4   8      203.37      197.66      5.93 o 
  -3   4   8      160.55      158.66      4.31 o 
  -2   4   8       52.48       54.51      3.43 o 
  -1   4   8      591.21      642.14     10.46 o 
   0   4   8       77.76       67.63      3.55 o 
   1   4   8       47.71       52.69      3.40 o 
   2   4   8      773.82      790.90     15.18 o 
   3   4   8       83.84       79.64      6.14 o 
   4   4   8        5.57        1.50      2.32 o 
   5   4   8       49.45       31.17     13.64 o 
  -7   5   8        5.25        0.37      2.41 o 
  -6   5   8       11.95        8.61      2.79 o 
  -5   5   8       59.69       57.16      4.72 o 
  -4   5   8      139.13      133.54      6.46 o 
  -3   5   8       87.99       89.68      4.41 o 
  -2   5   8      216.71      233.16      5.42 o 
  -1   5   8       53.30       48.16      2.64 o 
   0   5   8       39.65       38.99      3.29 o 
   1   5   8       22.82       31.27      2.26 o 
   2   5   8        0.16       -0.59      1.28 o 
   3   5   8        1.67        1.73      2.02 o 
   4   5   8      143.17      142.66      7.52 o 
   5   5   8       11.69        3.26      2.60 o 
  -7   6   8       65.36       74.26      6.08 o 
  -6   6   8       34.59       40.59      6.96 o 
  -5   6   8       24.96       21.14      3.27 o 
  -4   6   8       27.68       26.00      3.37 o 
  -3   6   8      140.92      140.11      5.11 o 
  -2   6   8      229.55      232.66      6.48 o 
  -1   6   8      392.42      384.34      8.63 o 
   0   6   8       11.88        4.49      1.64 o 
   1   6   8       66.04       70.90      3.27 o 
   2   6   8      178.28      147.76      4.73 o 
   3   6   8      317.36      309.69     10.89 o 
   4   6   8       55.86       44.64     11.46 o 
   5   6   8       13.30       19.84      4.12 o 
  -7   7   8        2.57       -0.23      2.41 o 
  -6   7   8       30.57       27.91      4.04 o 
  -5   7   8        8.83        8.47      4.78 o 
  -4   7   8      188.21      192.27      8.46 o 
  -3   7   8       54.04       46.86      4.15 o 
  -2   7   8       36.79       39.06      3.65 o 
  -1   7   8      120.36      108.69      6.69 o 
   0   7   8      466.28      506.74      9.19 o 
   1   7   8        1.76        1.94      1.18 o 
   2   7   8      164.04      143.65      5.09 o 
   3   7   8      101.08       91.28      5.98 o 
   4   7   8        4.07        5.33      2.60 o 
   5   7   8        0.55        4.37      3.28 o 
  -7   8   8       34.77       32.78      4.82 o 
  -6   8   8        2.89        0.68      2.12 o 
  -5   8   8      495.87      501.54     14.76 o 
  -4   8   8      111.52      106.98      8.60 o 
  -3   8   8      193.41      193.46     11.19 o 
  -2   8   8        3.99        2.82      1.70 o 
  -1   8   8        7.71        7.83      2.21 o 
   0   8   8       19.49       27.18      2.49 o 
   1   8   8       27.85       26.97      2.31 o 
   2   8   8        1.90        4.46      1.63 o 
   3   8   8        7.15        4.85      2.10 o 
   4   8   8       36.13       29.92      8.87 o 
   5   8   8        1.37        1.00      3.18 o 
  -6   9   8       45.14       52.90      5.30 o 
  -5   9   8        0.01       -0.76      1.83 o 
  -4   9   8      129.86      129.32      6.94 o 
  -3   9   8      225.41      201.23     11.46 o 
  -2   9   8      193.98      183.42      7.62 o 
  -1   9   8      244.50      241.17      7.09 o 
   0   9   8      360.22      319.25      8.40 o 
   1   9   8        0.52        0.96      1.25 o 
   2   9   8      126.35      116.11      4.56 o 
   3   9   8     1066.75     1093.72     20.16 o 
   4   9   8      105.33       99.34      7.50 o 
  -6  10   8       36.91       36.86      4.92 o 
  -5  10   8       31.34       29.75      4.15 o 
  -4  10   8       72.33       61.39      5.11 o 
  -3  10   8       66.04       58.35      4.82 o 
  -2  10   8       49.46       36.14      3.84 o 
  -1  10   8        6.24        6.22      1.75 o 
   0  10   8      194.45      201.42      6.66 o 
   1  10   8       82.45       85.92      4.61 o 
   2  10   8        1.60        2.11      1.78 o 
   3  10   8       14.16        6.10      2.33 o 
   4  10   8        9.66       11.89      3.57 o 
  -6  11   8        4.30        5.49      2.68 o 
  -5  11   8       47.01       41.87      4.92 o 
  -4  11   8       81.97       70.46     10.10 o 
  -3  11   8        4.92        2.53      2.32 o 
  -2  11   8       21.05       23.79      2.91 o 
  -1  11   8       42.96       41.04      3.90 o 
   0  11   8       15.43       15.99      2.48 o 
   1  11   8      223.04      246.91      7.82 o 
   2  11   8        0.08        1.27      2.46 o 
   3  11   8       42.01       37.93      3.80 o 
   4  11   8        5.89        5.76      3.14 o 
  -5  12   8        8.08        8.87      3.09 o 
  -4  12   8       22.38       23.73      3.95 o 
  -3  12   8        7.90        5.98      2.46 o 
  -2  12   8        1.21        0.04      1.56 o 
  -1  12   8      144.46      145.58      6.03 o 
   0  12   8        0.07        0.15      1.75 o 
   1  12   8       82.21       84.94      6.17 o 
   2  12   8       17.20       13.80      3.65 o 
   3  12   8       35.46       24.29      6.55 o 
  -5  13   8        0.71        3.44      2.60 o 
  -4  13   8        8.24        4.69      2.68 o 
  -3  13   8       18.20       21.33      3.76 o 
  -2  13   8      160.24      159.32      7.77 o 
  -1  13   8        0.45        1.18      1.91 o 
   0  13   8       13.65       20.96      3.03 o 
   1  13   8      168.80      163.44      8.39 o 
   2  13   8       15.16       15.83      5.46 o 
   3  13   8       19.93       13.37      5.46 o 
  -4  14   8       10.80       11.67      3.41 o 
  -3  14   8      268.11      254.55     10.50 o 
  -2  14   8      170.89      172.85     16.44 o 
  -1  14   8      201.57      232.31      8.92 o 
   0  14   8       46.00       39.42      5.01 o 
   1  14   8       77.67       71.49      8.73 o 
   2  14   8       19.56       19.92      6.28 o 
  -3  15   8       34.93       28.76      5.32 o 
  -2  15   8      124.26      119.57      6.17 o 
  -1  15   8       59.96       57.85      5.83 o 
   0  15   8        6.21       10.10      5.46 o 
   1  15   8       82.23       83.50     10.10 o 
  -5   0   9     1170.71     1204.99     34.93 o 
  -3   0   9       76.59       75.32      4.53 o 
  -1   0   9     2282.08     2358.13     42.06 o 
   1   0   9     2270.22     2003.09    230.71 o 
   3   0   9      737.89      704.28     25.92 o 
   5   0   9      348.26      365.10     18.83 o 
  -7   1   9        8.60        6.81      2.68 o 
  -6   1   9       24.64       27.81      2.93 o 
  -5   1   9        3.67        5.60      1.46 o 
  -4   1   9       35.48       38.82      2.48 o 
  -3   1   9       45.45       48.30      2.69 o 
  -2   1   9       72.37       76.19      3.24 o 
  -1   1   9      302.02      327.42      7.13 o 
   0   1   9      866.97      818.77     13.27 o 
   1   1   9       72.79       76.60      3.61 o 
   2   1   9      387.20      426.29     19.65 o 
   3   1   9        0.00       -0.41      1.93 o 
   4   1   9        7.49        4.95      3.14 o 
   5   1   9      148.74      164.77      8.87 o 
  -7   2   9        0.90        0.59      2.21 o 
  -6   2   9        0.31        0.30      1.90 o 
  -5   2   9        0.02        0.16      1.18 o 
  -4   2   9       24.78       25.15      2.13 o 
  -3   2   9      204.56      218.35      5.45 o 
  -2   2   9      288.18      308.21      6.74 o 
  -1   2   9      126.75      122.96      4.11 o 
   0   2   9       94.56       86.12      5.83 o 
   1   2   9        6.65       12.45      2.28 o 
   2   2   9      820.63      829.17     19.87 o 
   3   2   9       23.24       24.04      3.86 o 
   4   2   9       38.34       39.62      5.09 o 
   5   2   9        3.71        0.96      2.89 o 
  -7   3   9        9.58        3.83      2.79 o 
  -6   3   9        6.03        6.28      3.68 o 
  -5   3   9        2.32        2.17      1.40 o 
  -4   3   9        0.73        2.25      1.15 o 
  -3   3   9        9.73        7.13      1.41 o 
  -2   3   9        7.27        7.88      1.35 o 
  -1   3   9       61.69       68.16      3.20 o 
   0   3   9       34.64       22.74      2.15 o 
   1   3   9      273.21      299.63      8.94 o 
   2   3   9       26.48       34.82      3.19 o 
   3   3   9       63.51       62.49      5.87 o 
   4   3   9        6.88        7.70      2.99 o 
   5   3   9        8.64        2.52      2.82 o 
  -7   4   9        7.86        9.82      3.37 o 
  -6   4   9        0.50        1.34      2.02 o 
  -5   4   9       37.18       54.83      5.05 o 
  -4   4   9        6.07        6.94      1.71 o 
  -3   4   9      617.65      629.93     10.64 o 
  -2   4   9        0.13        0.28      0.90 o 
  -1   4   9       67.62       76.34      4.29 o 
   0   4   9        0.01        0.22      1.12 o 
   1   4   9     1116.27     1035.35     22.96 o 
   2   4   9        4.18        2.40      1.48 o 
   3   4   9       83.44       76.02      5.79 o 
   4   4   9       19.15       13.22      3.57 o 
   5   4   9       17.23       15.87      4.23 o 
  -7   5   9       25.62       20.68      4.04 o 
  -6   5   9       23.65       28.82      4.78 o 
  -5   5   9        5.89        4.50      2.32 o 
  -4   5   9        6.28        2.87      1.63 o 
  -3   5   9       13.99       13.53      2.08 o 
  -2   5   9       14.12       12.71      1.67 o 
  -1   5   9        3.03        3.28      1.25 o 
   0   5   9       15.10       16.58      2.23 o 
   1   5   9      796.30      786.65     15.27 o 
   2   5   9        0.03       -0.25      1.36 o 
   3   5   9       47.66       50.47      4.97 o 
   4   5   9       75.83       78.64      8.87 o 
   5   5   9       82.97       77.85      6.74 o 
  -7   6   9       21.15       13.16      4.64 o 
  -6   6   9       14.62       15.44      3.37 o 
  -5   6   9      126.31      135.91      7.64 o 
  -4   6   9       67.66       66.93      5.11 o 
  -3   6   9        9.37       11.34      2.29 o 
  -2   6   9      114.42      131.57      5.07 o 
  -1   6   9       49.71       46.58      4.20 o 
   0   6   9      117.36      113.07      4.77 o 
   1   6   9       50.06       40.33      3.40 o 
   2   6   9       54.76       34.48      3.28 o 
   3   6   9        0.76        0.02      2.29 o 
   4   6   9       40.72       37.72      7.37 o 
   5   6   9        4.77        3.37      3.26 o 
  -7   7   9      105.80       97.00      7.04 o 
  -6   7   9       92.80       88.53      6.46 o 
  -5   7   9      195.41      204.07     12.55 o 
  -4   7   9        1.12       -0.72      1.91 o 
  -3   7   9        6.87        9.33      2.32 o 
  -2   7   9        0.01        2.30      1.70 o 
  -1   7   9       89.93       99.24      5.69 o 
   0   7   9       81.00       73.52      5.21 o 
   1   7   9      362.35      332.32      8.97 o 
   2   7   9      477.95      497.76     11.75 o 
   3   7   9      174.37      200.10      9.06 o 
   4   7   9       57.37       55.98      9.00 o 
  -6   8   9       26.45       20.73      6.00 o 
  -5   8   9      135.77      143.75      8.60 o 
  -4   8   9      425.49      453.76     13.79 o 
  -3   8   9       85.53       74.50      5.30 o 
  -2   8   9      182.63      171.63     10.78 o 
  -1   8   9      323.60      280.88     16.37 o 
   0   8   9       72.46       65.55     13.51 o 
   1   8   9      555.95      562.20     12.37 o 
   2   8   9        0.87       -1.14      1.62 o 
   3   8   9       38.25       20.80      3.95 o 
   4   8   9        1.21        1.09      2.70 o 
  -6   9   9       49.34       53.84      9.55 o 
  -5   9   9       63.77       63.83      9.55 o 
  -4   9   9        0.00       -1.20      1.90 o 
  -3   9   9       28.01       23.47      3.67 o 
  -2   9   9       77.36       65.42      5.11 o 
  -1   9   9      286.53      264.46     19.37 o 
   0   9   9      268.70      283.69     10.22 o 
   1   9   9       14.40       11.58      2.55 o 
   2   9   9        5.57        1.43      1.88 o 
   3   9   9      125.10      126.01      7.50 o 
   4   9   9       16.35        8.45      5.05 o 
  -6  10   9        7.62        9.91      3.34 o 
  -5  10   9        5.08       -0.42      2.10 o 
  -4  10   9       11.53       11.60      3.09 o 
  -3  10   9       33.52       23.56      4.37 o 
  -2  10   9      103.49       93.66      9.55 o 
  -1  10   9        6.52        6.31      2.29 o 
   0  10   9       66.21       64.30      7.50 o 
   1  10   9       20.29       19.96      3.57 o 
   2  10   9      286.77      307.67     14.70 o 
   3  10   9        6.76        5.63      5.59 o 
  -5  11   9       28.44       26.75      4.34 o 
  -4  11   9        4.75        3.15      4.37 o 
  -3  11   9       61.21       55.90      8.32 o 
  -2  11   9       25.54       24.97      6.28 o 
  -1  11   9      166.35      158.10     14.19 o 
   0  11   9       20.60       14.97      3.34 o 
   1  11   9       10.72       13.05      5.32 o 
   2  11   9        1.48        1.91      4.09 o 
   3  11   9        2.18        1.44      2.87 o 
  -5  12   9       48.87       44.47      5.30 o 
  -4  12   9        1.34        0.14      2.02 o 
  -3  12   9      193.17      192.47      9.06 o 
  -2  12   9       39.00       37.24      4.44 o 
  -1  12   9       15.35       12.50      3.14 o 
   0  12   9       15.67        8.05      2.70 o 
   1  12   9       49.77       39.57      6.82 o 
   2  12   9        6.56        6.00      4.64 o 
  -4  13   9        4.35        3.14      2.70 o 
  -3  13   9       43.89       44.58      6.69 o 
  -2  13   9       22.07       25.14      4.15 o 
  -1  13   9       27.70       22.65      3.76 o 
   0  13   9        0.02        4.05      2.49 o 
   1  13   9       27.05       28.38      6.55 o 
   2  13   9       11.67       15.55      5.73 o 
  -3  14   9       15.42       13.78      3.67 o 
  -2  14   9       19.73       18.97      5.59 o 
  -1  14   9       84.86       75.05      5.98 o 
   0  14   9       17.30       14.46      5.46 o 
   1  14   9        0.01        2.73      4.37 o 
  -1  15   9        9.75        4.64      4.37 o 
  -6   0  10        0.94        3.83      2.29 o 
  -4   0  10      195.82      214.59      8.20 o 
  -2   0  10       45.12       36.39      3.65 o 
   0   0  10     2517.44     2650.92     47.95 o 
   2   0  10        9.64       17.19      4.91 o 
   4   0  10      160.97      168.09     12.82 o 
  -7   1  10       46.90       58.96      5.40 o 
  -6   1  10        5.71        2.88      1.99 o 
  -5   1  10      123.40      148.93      6.54 o 
  -4   1  10       14.75       13.06      1.86 o 
  -3   1  10       69.58       74.19      3.48 o 
  -2   1  10      103.85      106.70      4.57 o 
  -1   1  10      712.50      717.10     12.38 o 
   0   1  10        0.56        0.71      1.32 o 
   1   1  10      454.48      435.34     11.86 o 
   2   1  10       33.45       22.67      3.76 o 
   3   1  10      435.69      457.04     14.76 o 
   4   1  10        4.98        5.73      3.09 o 
  -7   2  10      115.59      131.11      7.62 o 
  -6   2  10       15.55        9.38      2.75 o 
  -5   2  10        2.21        2.64      1.68 o 
  -4   2  10      171.70      175.89      5.20 o 
  -3   2  10      149.35      149.38      7.56 o 
  -2   2  10        2.89        6.51      1.54 o 
  -1   2  10      253.32      258.64      6.54 o 
   0   2  10        7.70        8.30      1.73 o 
   1   2  10      309.39      290.45      9.80 o 
   2   2  10      297.49      293.12     10.90 o 
   3   2  10       19.53       14.39      3.57 o 
   4   2  10       10.08        1.64      4.09 o 
  -7   3  10        5.39        1.32      2.22 o 
  -6   3  10       19.51       17.02      8.05 o 
  -5   3  10       14.62       20.47      3.82 o 
  -4   3  10       33.88       35.44      3.13 o 
  -3   3  10       70.19       68.72      4.13 o 
  -2   3  10        0.12       -0.32      0.89 o 
  -1   3  10        5.62       -0.16      1.15 o 
   0   3  10        0.07        0.58      1.29 o 
   1   3  10        6.08       10.75      2.28 o 
   2   3  10       46.22       49.10      3.99 o 
   3   3  10       47.37       47.48      5.11 o 
   4   3  10       73.39       57.85      5.97 o 
  -7   4  10       11.97        8.15      3.18 o 
  -6   4  10        1.14       -1.44      2.21 o 
  -5   4  10       26.76       23.25      3.57 o 
  -4   4  10        9.02       10.48      2.12 o 
  -3   4  10      157.65      154.50      5.78 o 
  -2   4  10        0.52        0.06      1.13 o 
  -1   4  10       11.85       15.13      1.93 o 
   0   4  10        5.97        4.73      1.73 o 
   1   4  10        0.91        0.57      1.40 o 
   2   4  10       46.59       52.33      4.09 o 
   3   4  10       18.31       13.90      6.96 o 
   4   4  10       32.28       32.69      4.92 o 
  -7   5  10       14.02       20.74      4.23 o 
  -6   5  10       13.60        9.36      3.41 o 
  -5   5  10        5.15        6.55      2.70 o 
  -4   5  10       27.61       33.49      4.05 o 
  -3   5  10        4.78        5.60      1.88 o 
  -2   5  10       94.15       96.25      3.94 o 
  -1   5  10        4.21        3.98      1.61 o 
   0   5  10       35.17       29.45      3.03 o 
   1   5  10        0.80       -0.76      1.47 o 
   2   5  10       20.32       11.01      2.52 o 
   3   5  10       89.75       93.52      7.78 o 
   4   5  10       50.56       43.66      7.23 o 
  -6   6  10       65.90       51.75      5.40 o 
  -5   6  10       17.60       14.61      3.37 o 
  -4   6  10      116.24      129.11      6.94 o 
  -3   6  10       40.49       46.29      4.35 o 
  -2   6  10       90.18       97.97     10.61 o 
  -1   6  10      192.73      178.93      6.20 o 
   0   6  10        3.29        1.83      1.45 o 
   1   6  10       45.63       30.41      3.20 o 
   2   6  10       63.65       92.11      5.19 o 
   3   6  10      141.60      145.36      8.29 o 
   4   6  10       22.77       20.22      4.12 o 
  -6   7  10       47.88       39.70      5.02 o 
  -5   7  10       63.19       68.69      5.79 o 
  -4   7  10       86.93       84.85      6.96 o 
  -3   7  10      168.12      167.66     10.10 o 
  -2   7  10      152.94      143.30      7.22 o 
  -1   7  10      878.77      866.87     20.74 o 
   0   7  10        9.59        9.29      2.70 o 
   1   7  10      106.08       86.87      4.85 o 
   2   7  10        0.54        0.49      1.78 o 
   3   7  10      236.71      216.32      9.83 o 
   4   7  10       10.92        2.26      3.41 o 
  -6   8  10        4.70        2.16      2.79 o 
  -5   8  10        8.15        5.79      2.79 o 
  -4   8  10       65.20       70.47      5.79 o 
  -3   8  10        2.47        3.00      3.14 o 
  -2   8  10       27.51       22.49      4.37 o 
  -1   8  10      107.72      110.68     15.01 o 
   0   8  10      583.20      567.70     16.10 o 
   1   8  10        3.33        2.89      1.96 o 
   2   8  10       25.95       31.88      4.13 o 
   3   8  10        2.26        1.27      2.68 o 
  -6   9  10       21.76       19.83      5.87 o 
  -5   9  10      272.50      276.07     11.38 o 
  -4   9  10       10.72        8.02      2.75 o 
  -3   9  10        0.83        4.28      2.21 o 
  -2   9  10       38.86       33.25      4.23 o 
  -1   9  10        7.19        4.64      2.21 o 
   0   9  10       22.11       22.61      3.65 o 
   1   9  10       81.72       97.65      6.65 o 
   2   9  10       11.80       10.31      2.77 o 
   3   9  10        4.77        1.81      3.00 o 
  -5  10  10        1.39       -1.43      2.73 o 
  -4  10  10        0.00        1.64      2.12 o 
  -3  10  10       32.40       30.04      6.96 o 
  -2  10  10       21.47       21.14      3.57 o 
  -1  10  10        2.68       -0.49      1.70 o 
   0  10  10        0.79        1.02      2.29 o 
   1  10  10      271.56      277.25     10.99 o 
   2  10  10       99.57       94.51      9.96 o 
   3  10  10        2.22        4.19      2.99 o 
  -5  11  10       18.29       12.73      3.76 o 
  -4  11  10       12.05        8.73      3.26 o 
  -3  11  10       59.39       48.64      5.11 o 
  -2  11  10       13.00        8.44      3.27 o 
  -1  11  10       59.67       58.23      5.30 o 
   0  11  10       88.57       82.41     14.60 o 
   1  11  10      242.41      263.10     10.78 o 
   2  11  10        3.41        0.00      4.37 o 
  -4  12  10       10.58       11.89      3.53 o 
  -3  12  10       59.47       58.47      5.50 o 
  -2  12  10       39.43       41.82      4.89 o 
  -1  12  10        1.56        0.89      2.46 o 
   0  12  10        2.85        6.24      3.00 o 
   1  12  10        0.95        1.09      4.09 o 
  -3  13  10       67.77       72.73      9.14 o 
  -2  13  10       26.51       22.92      4.15 o 
  -1  13  10      114.14      123.79      9.28 o 
   0  13  10        0.21        3.53      2.60 o 
  -5   0  11        7.85        5.27      3.82 o 
  -3   0  11      219.80      213.06      8.49 o 
  -1   0  11       83.59       71.00      7.91 o 
   1   0  11      424.55      467.72     14.47 o 
   3   0  11       83.19       58.39      8.19 o 
  -7   1  11        2.81        0.00      3.82 o 
  -6   1  11       67.85       82.25      4.83 o 
  -5   1  11       13.71       15.92      2.27 o 
  -4   1  11        0.00        1.11      1.33 o 
  -3   1  11       46.33       44.58      3.01 o 
  -2   1  11      623.27      672.64     12.11 o 
  -1   1  11      156.10      139.15      6.22 o 
   0   1  11        3.45        7.74      1.81 o 
   1   1  11       13.16       12.71      2.51 o 
   2   1  11       15.99        9.60      3.55 o 
   3   1  11      183.07      173.62     18.96 o 
   4   1  11        2.50        1.30      2.99 o 
  -6   2  11       10.49       11.26      6.55 o 
  -5   2  11      287.34      312.48      9.32 o 
  -4   2  11       10.36        6.05      1.77 o 
  -3   2  11        0.01       -0.80      1.18 o 
  -2   2  11      270.72      276.14     11.11 o 
  -1   2  11        1.73        1.32      1.33 o 
   0   2  11       18.65       12.91      2.06 o 
   1   2  11      730.22      772.97     16.17 o 
   2   2  11      202.07      192.56      9.26 o 
   3   2  11        4.18        0.55      2.51 o 
   4   2  11        5.98        2.17      3.18 o 
  -6   3  11       53.91       63.09      5.60 o 
  -5   3  11        4.91        3.09      2.41 o 
  -4   3  11       59.50       64.17      4.14 o 
  -3   3  11      158.88      157.58      5.17 o 
  -2   3  11      358.82      374.69      8.42 o 
  -1   3  11     1071.69     1095.92     17.21 o 
   0   3  11      345.77      349.10      8.45 o 
   1   3  11        0.13       -0.25      1.61 o 
   2   3  11       99.55      117.16      7.30 o 
   3   3  11       35.27       27.68      4.62 o 
   4   3  11       80.19       94.85      7.60 o 
  -6   4  11        0.01       -0.51      2.21 o 
  -5   4  11        5.38        3.67      2.49 o 
  -4   4  11        7.41        8.59      2.14 o 
  -3   4  11      187.20      213.34      9.21 o 
  -2   4  11        0.05       -0.09      1.27 o 
  -1   4  11       25.53       26.28      2.61 o 
   0   4  11       52.35       47.85      5.49 o 
   1   4  11       15.35        8.31      2.21 o 
   2   4  11        4.27        7.25      2.41 o 
   3   4  11       98.38       93.39     10.64 o 
  -6   5  11       73.46       90.05      7.50 o 
  -5   5  11        4.21        1.27      2.21 o 
  -4   5  11       26.30       20.74      3.67 o 
  -3   5  11      151.41      147.83      5.99 o 
  -2   5  11      225.00      243.52      8.46 o 
  -1   5  11      860.99      807.82     13.96 o 
   0   5  11       26.86       22.24      2.63 o 
   1   5  11      114.08      105.37      5.56 o 
   2   5  11      298.83      336.41     10.07 o 
   3   5  11       14.65       13.70      4.09 o 
  -6   6  11       69.37       66.85      8.73 o 
  -5   6  11       97.16      102.26      6.95 o 
  -4   6  11       14.62       12.37      6.41 o 
  -3   6  11        2.96        0.40      1.61 o 
  -2   6  11       75.06       80.63      4.66 o 
  -1   6  11        0.00        0.93      1.90 o 
   0   6  11        6.51        4.45      2.08 o 
   1   6  11      410.35      436.73     11.55 o 
   2   6  11       37.97       31.11      3.70 o 
   3   6  11        7.73        5.88      3.18 o 
  -6   7  11       63.98       65.83      6.17 o 
  -5   7  11       27.96       22.02      4.15 o 
  -4   7  11        5.27        3.63      2.41 o 
  -3   7  11       23.97       30.79      4.37 o 
  -2   7  11      143.49      141.31      7.52 o 
  -1   7  11       11.65       11.30      2.79 o 
   0   7  11       42.01       43.07      4.82 o 
   1   7  11      170.12      193.78      9.32 o 
   2   7  11        2.87        3.08      2.14 o 
   3   7  11        0.03        0.42      2.79 o 
  -5   8  11       14.10       15.64      3.61 o 
  -4   8  11        4.94        5.46      2.87 o 
  -3   8  11       67.51       72.58      7.09 o 
  -2   8  11       35.83       27.52      6.69 o 
  -1   8  11      244.68      241.16     10.12 o 
   0   8  11        5.04        2.52      2.21 o 
   1   8  11       99.35       80.72      6.36 o 
   2   8  11       25.28       27.87      4.25 o 
  -5   9  11       33.35       30.92      4.81 o 
  -4   9  11       97.38      111.32     11.19 o 
  -3   9  11       34.86       24.89      4.15 o 
  -2   9  11      256.51      269.94     15.83 o 
  -1   9  11        1.26       -0.63      1.90 o 
   0   9  11        0.08        0.40      2.10 o 
   1   9  11       16.39       24.33      7.50 o 
   2   9  11       38.24       51.24      4.50 o 
  -4  10  11       13.33       10.95      3.37 o 
  -3  10  11       65.95       74.28     14.05 o 
  -2  10  11       62.99       47.16      5.20 o 
  -1  10  11       14.15       14.85      3.57 o 
   0  10  11        5.31        8.48      3.14 o 
   1  10  11      156.91      152.75      8.68 o 
  -4  11  11       29.62       40.20      5.21 o 
  -3  11  11       30.71       32.98      8.60 o 
  -2  11  11      119.83      139.99      8.19 o 
  -1  11  11       72.43       88.52      9.00 o 
   0  11  11       94.99      114.83      7.62 o 
   1  11  11       24.86       29.62      4.82 o 
  -3  12  11        5.26        4.92      2.99 o 
  -2  12  11       27.26       30.92      6.55 o 
  -1  12  11        1.00       -0.08      2.59 o 
   0  12  11       38.45       27.51      4.63 o 
  -6   0  12        0.52        0.00      3.27 o 
  -4   0  12       39.67       30.45      4.09 o 
  -2   0  12      108.94      109.37      8.05 o 
   0   0  12       57.30       70.35      9.69 o 
   2   0  12      385.72      430.86     21.01 o 
  -6   1  12        4.69        2.18      2.70 o 
  -5   1  12      127.20      146.25      6.29 o 
  -4   1  12        3.22        0.27      1.52 o 
  -3   1  12      269.00      262.54      8.19 o 
  -2   1  12      177.88      199.58      7.60 o 
  -1   1  12      524.35      528.93     11.08 o 
   0   1  12        9.84        5.33      1.93 o 
   1   1  12      194.74      204.61      7.77 o 
   2   1  12      115.58      130.19     12.82 o 
   3   1  12      123.40       89.23     10.37 o 
  -6   2  12       15.26       15.76      3.53 o 
  -5   2  12        0.34        0.45      1.88 o 
  -4   2  12      170.90      169.99      6.72 o 
  -3   2  12      298.33      312.58      7.91 o 
  -2   2  12        7.18        6.97      1.93 o 
  -1   2  12       54.91       57.09      3.37 o 
   0   2  12       29.24       16.81      2.48 o 
   1   2  12      218.43      245.69     14.05 o 
   2   2  12       74.76       59.92      8.73 o 
   3   2  12       26.60       20.95      4.53 o 
  -6   3  12       32.28       34.82      5.46 o 
  -5   3  12       19.74       18.17      3.53 o 
  -4   3  12       61.84       57.64      4.29 o 
  -3   3  12      144.55      138.47      5.17 o 
  -2   3  12       21.28       20.88      2.57 o 
  -1   3  12      555.22      547.81     13.87 o 
   0   3  12       31.81       26.57      3.41 o 
   1   3  12        1.58        1.85      1.94 o 
   2   3  12        1.30        0.00      2.70 o 
   3   3  12      115.33      129.31      8.60 o 
  -6   4  12        0.04        3.00      2.89 o 
  -5   4  12        0.15        2.64      2.41 o 
  -4   4  12      170.57      178.23      7.19 o 
  -3   4  12        0.07       -1.62      1.54 o 
  -2   4  12      120.53      127.55      5.05 o 
  -1   4  12        5.29        1.63      1.63 o 
   0   4  12      129.54      136.09      6.32 o 
   1   4  12        1.16       -0.93      1.68 o 
   2   4  12        9.09        5.73      2.99 o 
  -5   5  12       72.81       65.51      6.41 o 
  -4   5  12        4.91        3.00      2.51 o 
  -3   5  12      101.99       96.69      6.77 o 
  -2   5  12      108.78      109.81      8.33 o 
  -1   5  12      140.76      120.46      7.02 o 
   0   5  12        8.20        6.54      2.24 o 
   1   5  12       89.91      124.15      6.37 o 
   2   5  12      119.87      124.52      6.51 o 
  -5   6  12       32.55       37.63      5.01 o 
  -4   6  12      184.21      190.95      9.26 o 
  -3   6  12       38.17       24.13      4.04 o 
  -2   6  12      105.78      120.50     10.33 o 
  -1   6  12        6.46        1.40      2.21 o 
   0   6  12        9.41        9.22      2.44 o 
   1   6  12       89.46       81.03      5.34 o 
   2   6  12      143.51      148.95      7.03 o 
  -5   7  12       53.22       57.80     13.37 o 
  -4   7  12        1.55        1.72      2.41 o 
  -3   7  12      387.81      385.44     24.29 o 
  -2   7  12       11.73        4.77      3.55 o 
  -1   7  12      104.01       90.03      6.74 o 
   0   7  12       15.29       11.24      5.18 o 
   1   7  12       66.75       81.30      5.44 o 
   2   7  12        2.64        1.10      2.31 o 
  -4   8  12        6.74        7.24      3.18 o 
  -3   8  12       10.87        3.41      2.70 o 
  -2   8  12       81.01       89.73      6.55 o 
  -1   8  12       56.16       57.60      5.59 o 
   0   8  12        0.83        0.38      1.91 o 
   1   8  12      114.00      108.64     16.51 o 
  -4   9  12        1.86        4.21      2.95 o 
  -3   9  12        0.03        1.64      2.32 o 
  -2   9  12        7.26        5.00      2.99 o 
  -1   9  12      447.32      434.80     14.84 o 
   0   9  12       17.42        3.71      2.99 o 
   1   9  12       54.38       52.81      6.08 o 
  -3  10  12       43.00       54.97      5.78 o 
  -2  10  12        0.00       -1.10      2.21 o 
  -1  10  12       52.71       63.80      5.98 o 
   0  10  12       21.30       17.26      4.12 o 
  -5   0  13      291.76      340.94     12.25 o 
  -3   0  13       30.14       21.82      3.76 o 
  -1   0  13       87.20       85.81      6.65 o 
   1   0  13       67.07       70.13      9.00 o 
  -5   1  13        8.27        5.75      2.43 o 
  -4   1  13       31.27       21.75      2.67 o 
  -3   1  13       37.25       35.93      4.06 o 
  -2   1  13       18.64       19.43      2.58 o 
  -1   1  13        5.97        4.09      1.97 o 
   0   1  13      312.83      310.72      8.66 o 
   1   1  13       26.80       21.53      3.57 o 
   2   1  13       72.14       65.98      6.56 o 
  -5   2  13        0.01       -1.55      3.65 o 
  -4   2  13       12.08       12.85      2.81 o 
  -3   2  13       71.81       71.72      7.64 o 
  -2   2  13        2.97        2.51      1.90 o 
  -1   2  13       20.83        9.75      2.56 o 
   0   2  13       28.28       23.94      3.03 o 
   1   2  13       19.22       26.45      3.76 o 
   2   2  13       19.34       23.38      5.46 o 
  -5   3  13       42.37       25.77      4.53 o 
  -4   3  13       73.91       79.10      5.20 o 
  -3   3  13        3.91        1.75      2.08 o 
  -2   3  13       67.88       76.59      8.98 o 
  -1   3  13       29.43       30.98      3.33 o 
   0   3  13       96.25      122.08      6.47 o 
   1   3  13        7.99        6.73      2.55 o 
  -5   4  13       37.65       49.92      5.69 o 
  -4   4  13        6.46        6.15      2.73 o 
  -3   4  13      413.54      404.18     16.48 o 
  -2   4  13        1.32        1.80      2.08 o 
  -1   4  13      147.84      145.17      5.23 o 
   0   4  13        0.06       -0.92      1.88 o 
   1   4  13       21.47       20.28      3.44 o 
  -4   5  13        2.88       -0.17      2.42 o 
  -3   5  13      105.48       98.74      5.66 o 
  -2   5  13        1.63        0.05      1.83 o 
  -1   5  13        2.89        1.51      2.49 o 
   0   5  13       14.67        9.48      2.80 o 
   1   5  13       99.39      110.10      6.35 o 
  -4   6  13       13.51        9.14      3.46 o 
  -3   6  13        1.18       -1.44      2.21 o 
  -2   6  13        0.94       -1.27      1.89 o 
  -1   6  13      257.88      274.11     14.33 o 
   0   6  13       26.07       17.04      4.00 o 
   1   6  13        6.10        5.51      2.77 o 
  -3   7  13       32.35       42.02      5.39 o 
  -2   7  13       56.39       63.81      6.17 o 
  -1   7  13       40.54       52.47      5.97 o 
   0   7  13      136.76      136.99      8.68 o 
  -3   8  13       88.16       91.28      8.46 o 
  -2   8  13        0.04        1.50      2.51 o 
  -1   8  13       14.17        6.11      2.99 o 
  -4   0  14        4.33        4.86      2.99 o 
  -2   0  14       54.47       56.12      6.69 o 
   0   0  14        0.39       -0.12      2.62 o 
  -4   1  14        2.66        1.38      2.24 o 
  -3   1  14        0.02       -0.07      1.82 o 
  -2   1  14      130.33      160.67      6.38 o 
  -1   1  14        0.08        1.95      2.05 o 
   0   1  14       19.72       21.16      3.06 o 
  -3   2  14        0.00       -1.27      2.49 o 
  -2   2  14       23.70       22.17      3.13 o 
  -1   2  14       22.02       21.51      3.08 o 
   0   2  14       14.45       11.46      3.09 o 
  -3   3  14       53.34       45.16      5.63 o 
  -2   3  14       38.65       37.18      4.26 o 
  -1   3  14        0.18       -2.63      1.75 o 
   0   3  14       23.26       26.14      3.85 o 
  -3   4  14       30.89       33.97      6.14 o 
  -2   4  14       36.54       48.08      4.72 o 
  -1   4  14       27.36       36.66      4.40 o 
  -2   5  14       59.84       62.75      5.34 o 
                                                 
